# Supplementary material for: Identifying a Csmd3+ Microglial Subpopulation that Drives Cold‐to‐Hot Transition and Immune‐Cure in Glioblastoma
Source: Adv Sci (Weinh). 2026 Jul 20:e76690. Online ahead of print. doi: 10.1002/advs.76690 (PMC13383698; doi:10.1002/advs.76690)
Supplement: Supplementary file 2 — Supporting File 2: advs76690‐sup‐0002‐Table.zip. [file ADVS-9999-e76690-s001.zip]

Archive with 9 entries (8 files):
- advs76690-sup-0002-Table/
- advs76690-sup-0002-Table/Supplementary Table 1.xlsx
- advs76690-sup-0002-Table/Supplementary Table 2.xlsx
- advs76690-sup-0002-Table/Supplementary Table 3.xlsx
- advs76690-sup-0002-Table/Supplementary Table 4.xlsx
- advs76690-sup-0002-Table/Supplementary Table 5.xlsx
- advs76690-sup-0002-Table/Supplementary Table 6.xlsx
- advs76690-sup-0002-Table/Supplementary Table 7.xlsx
- advs76690-sup-0002-Table/Supplementary Table 8-resived-260606.xlsx
