# Supplementary material for: Identifying a Csmd3+ Microglial Subpopulation that Drives Cold‐to‐Hot Transition and Immune‐Cure in Glioblastoma
Source: Adv Sci (Weinh). 2026 Jul 20:e76690. Online ahead of print. doi: 10.1002/advs.76690 (PMC13383698; doi:10.1002/advs.76690)
Supplement: Supplementary file 2 — Supporting File 2: advs76690‐sup‐0002‐Table.zip. [file ADVS-9999-e76690-s001.zip › advs76690-sup-0002-Table/Supplementary Table 1.xlsx]

## Sheet: Sheet1
Tumor type	Environmental subtype	Generalization of immune characteristics	Global characteristics description
IDHwt GBM	TMEHigh	Immune-High	1. Responsive to immune checkpoint and oncolytic virus therapies; 2. The immune cell population-specific genes are significantly upregulated, indicating abundant immune cells; 3. The mutation frequency of MUC16 is the highest (no difference in the overall subpopulation mutational burden); 4. Elevated expression of immune checkpoint genes (PD1, CTLA4, PD-L1), T cell surface antigen genes (CD6, CD2…
	TMEMed	heterogeneous immune populations	1. No response to immune checkpoint and oncolytic virus therapies; 2. heterogeneous abundance of immune cells; 3. Enrichment of endothelial gene expression profile (High endothelial cell characteristics); 4. Enrichment of neuronal signaling pathways; 5. The mutation frequency of TTN and TP53 is the highest (no difference in the overall subpopulation mutational burden). 6. Down-regulation of chemo…
	TMELow	Immune-Low (Immune-Desert)	1. No response to immune checkpoint and oncolytic virus therapies; 2. Low expression of all immune and endothelial cell markers; 3. The mutation frequency of EGFR is the highest (no difference in the overall subpopulation mutational burden);
All tumors	TIMEInf	Immune-Inflamed, "hot tumors"	1. Response to immune checkpoint therapy; 2. Abundant immune cells are present within the tumor; 3. Several effector cytokines and pro-inflammatory cytokines, such as IL-12, IL-23, IL-1β, TNF-α, and IL-2, create a more favorable environment for T cell activation and proliferation; 4. Associated with a higher tumor mutational burden. 5. Tertiary lymphoid structures present
	TIMEExc	Immune-Excluded, "cold tumors"	1. The response rate to immune checkpoint therapy is low or non-responsive; 2. An abundance of immune cells is confined solely to the stroma surrounding tumor nests, manifesting as poor T cell infiltration or retention outside the tumor; 3. The ligand levels of the chemokine receptor CXCR3 are low, resulting in impaired cellular trafficking; 4. Enhanced expression of receptors promoting tumor cel…
	TIMEDes	Immune-Desert, "cold tumors"	1. Failure to respond to immune checkpoint therapy; 2. CD8+ T cell deficiency in the tumor microenvironment.
