# Supplementary material for: Identifying a Csmd3+ Microglial Subpopulation that Drives Cold‐to‐Hot Transition and Immune‐Cure in Glioblastoma
Source: Adv Sci (Weinh). 2026 Jul 20:e76690. Online ahead of print. doi: 10.1002/advs.76690 (PMC13383698; doi:10.1002/advs.76690)
Supplement: Supplementary file 2 — Supporting File 2: advs76690‐sup‐0002‐Table.zip. [file ADVS-9999-e76690-s001.zip › advs76690-sup-0002-Table/Supplementary Table 2.xlsx]

## Sheet: Sheet1
GeneName	CHROM	POS	ID	REF	ALT	QUAL	FILTER	Func	Gene	GeneDetail	ExonicFunc	AAChange	genomicSuperDups	Repeat	snp142chr	INFO	FORMAT	CEXU	Ori_REF	Ori_ALT	shared_hom	shared_het	OMIM	GWAS_Pubmed_pValue	HGMD_ID_Diseasename	GO_BP	GO_CC	GO_MF	KEGG_PATHWAY	PID_PATHWAY	BIOCARTA_PATHWAY	REACTOME_PATHWAY
Idh1	chr1	65171166	65171166	C	G	96	PASS	exonic	NM_001111320,NM_010497	.	synonymous SNV	Idh1:NM_001111320:exon3:c.G207C:p.V69V,Idh1:NM_010497:exon3:c.G207C:p.V69V	.	.	.	DP=21;VDB=0.489657;SGB=-0.616816;RPB=0.987952;MQB=0.00419658;MQSB=0.994334;BQB=1;MQ0F=0;ICB=1;HOB=0.5;AC=1;AN=2;DP4=9,6,3,3;MQ=48	GT:PL:DP:DV:SP	0/1:130,0,255:21:6:0	C	G	0	1	{Glioma, susceptibility to, somatic}	NA	.	CARBOXYLIC_ACID_METABOLIC_PROCESS;ORGANIC_ACID_METABOLIC_PROCESS;CELLULAR_CARBOHYDRATE_METABOLIC_PROCESS;CARBOHYDRATE_METABOLIC_PROCESS;TRICARBOXYLIC_ACID_CYCLE_INTERMEDIATE_METABOLIC_PROCESS	CYTOPLASMIC_PART;CYTOPLASM;CYTOSOL	OXIDOREDUCTASE_ACTIVITY_GO_0016616;OXIDOREDUCTASE_ACTIVITY;OXIDOREDUCTASE_ACTIVITY_ACTING_ON_CH_OH_GROUP_OF_DONORS	KEGG_CITRATE_CYCLE_TCA_CYCLE;KEGG_GLUTATHIONE_METABOLISM;KEGG_PEROXISOME	.	.	REACTOME_PYRUVATE_METABOLISM_AND_CITRIC_ACID_TCA_CYCLE;REACTOME_TCA_CYCLE_AND_RESPIRATORY_ELECTRON_TRANSPORT;REACTOME_PEROXISOMAL_LIPID_METABOLISM;REACTOME_METABOLISM_OF_LIPIDS_AND_LIPOPROTEINS
Trp53	chr11	69588392	69588392	G	A	201	PASS	exonic	NM_001127233,NM_011640	.	missense SNV	Trp53:NM_001127233:exon5:c.G395A:p.C132Y,Trp53:NM_011640:exon5:c.G395A:p.C132Y	.	.	.	DP=31;VDB=0.107244;SGB=-0.683931;RPB=0.0220398;MQB=0.000670228;MQSB=0.995005;BQB=0.937158;MQ0F=0;ICB=1;HOB=0.5;AC=1;AN=2;DP4=8,10,5,8;MQ=48	GT:PL:DP:DV:SP	0/1:234,0,255:31:13:0	G	A	0	1	.	NA	.	.	.	.	.	.	.	.
	chr11	69589608	69589608	G	C	222	PASS	exonic	NM_001127233,NM_011640	.	missense SNV	Trp53:NM_001127233:exon8:c.G809C:p.R270P,Trp53:NM_011640:exon8:c.G809C:p.R270P	.	.	.	DP=37;VDB=0.524808;SGB=-0.692067;RPB=0.764851;MQB=8.22684e-06;MQSB=0.934184;BQB=1;MQ0F=0;ICB=1;HOB=0.5;AC=1;AN=2;DP4=9,7,12,8;MQ=46	GT:PL:DP:DV:SP	0/1:255,0,255:36:20:0	G	C	0	1	.	NA	.	.	.	.	.	.	.	.
	chr11	69589808	69589808	C	T	64	PASS	exonic	NM_001127233,NM_011640	.	synonymous SNV	Trp53:NM_001127233:exon9:c.C930T:p.S310S,Trp53:NM_011640:exon9:c.C930T:p.S310S	.	.	.	DP=43;VDB=0.648388;SGB=-0.636426;RPB=0.982432;MQB=0.00802321;MQSB=0.669728;BQB=0.982432;MQ0F=0;ICB=1;HOB=0.5;AC=1;AN=2;DP4=18,13,3,4;MQ=48	GT:PL:DP:DV:SP	0/1:99,0,255:38:7:2	C	T	0	1	.	NA	.	.	.	.	.	.	.	.
	chr11	69591370	69591370	G	A	216	PASS	exonic	NM_011640	.	missense SNV	Trp53:NM_011640:exon11:c.G1112A:p.G371D	.	.	.	DP=35;VDB=0.961424;SGB=-0.688148;RPB=0.396903;MQB=4.4845e-05;MQSB=0.973096;BQB=0.730199;MQ0F=0;ICB=1;HOB=0.5;AC=1;AN=2;DP4=10,7,10,5;MQ=47	GT:PL:DP:DV:SP	0/1:249,0,255:32:15:1	G	A	0	1	.	NA	.	.	.	.	.	.	.	.
Ttn	chr2	76873914	76873915	AC	A	88	PASS	exonic	NM_011652	.	frameshift deletion	Ttn:NM_011652:exon97:c.25087delG:p.V8363fs	.	.	.	INDEL;IDV=6;IMF=0.333333;DP=18;VDB=0.180918;SGB=-0.616816;MQSB=0.513417;MQ0F=0;ICB=1;HOB=0.5;AC=1;AN=2;DP4=7,4,1,5;MQ=49	GT:PL:DP:DV:SP	0/1:122,0,250:17:6:9	AC	A	0	1	Cardiomyopathy, dilated, 1G;Cardiomyopathy, familial hypertrophic, 9;Muscular dystrophy, limb-girdle, type 2J;Myopathy, early-onset, with fatal cardiomyopathy;Myopathy, proximal, with early respiratory muscle involvement;Tibial muscular dystrophy, tardive	NA	.	MUSCLE_DEVELOPMENT;PROTEIN_AUTOPROCESSING;SYSTEM_DEVELOPMENT;CELL_DEVELOPMENT;BIOPOLYMER_METABOLIC_PROCESS;DEVELOPMENTAL_MATURATION;STRIATED_MUSCLE_DEVELOPMENT;M_PHASE;MYOBLAST_DIFFERENTIATION;ORGANELLE_ORGANIZATION_AND_BIOGENESIS;PROTEIN_AMINO_ACID_AUTOPHOSPHORYLATION;MUSCLE_CELL_DIFFERENTIATION;ACTIN_FILAMENT_BASED_PROCESS;CELL_CYCLE_PROCESS;MITOTIC_CELL_CYCLE;CELL_CYCLE_PHASE;MULTICELLULAR_ORG…	ORGANELLE_PART;SARCOMERE;CYTOPLASMIC_PART;CONTRACTILE_FIBER;MYOFIBRIL;NUCLEAR_CHROMOSOME;NUCLEAR_PART;CYTOPLASM;NON_MEMBRANE_BOUND_ORGANELLE;NUCLEUS;CONDENSED_NUCLEAR_CHROMOSOME;CONTRACTILE_FIBER_PART;INTRACELLULAR_NON_MEMBRANE_BOUND_ORGANELLE;INTRACELLULAR_ORGANELLE_PART;CONDENSED_CHROMOSOME;CHROMOSOME	NUCLEOTIDE_BINDING;PHOSPHOTRANSFERASE_ACTIVITY_ALCOHOL_GROUP_AS_ACCEPTOR;PURINE_NUCLEOTIDE_BINDING;IDENTICAL_PROTEIN_BINDING;PROTEIN_KINASE_ACTIVITY;ADENYL_RIBONUCLEOTIDE_BINDING;ADENYL_NUCLEOTIDE_BINDING;KINASE_ACTIVITY;PROTEIN_SERINE_THREONINE_KINASE_ACTIVITY;STRUCTURAL_MOLECULE_ACTIVITY;CYTOSKELETAL_PROTEIN_BINDING;TRANSFERASE_ACTIVITY_TRANSFERRING_PHOSPHORUS_CONTAINING_GROUPS;STRUCTURAL_CONST…	KEGG_HYPERTROPHIC_CARDIOMYOPATHY_HCM;KEGG_DILATED_CARDIOMYOPATHY	.	.	.
	chr2	76729647	76729647	G	A	222	PASS	exonic	NM_011652,NM_028004	.	missense SNV	Ttn:NM_028004:exon163:c.C63428T:p.P21143L,Ttn:NM_011652:exon284:c.C83171T:p.P27724L	.	.	.	DP=27;VDB=0.427042;SGB=-0.688148;RPB=0.985523;MQB=0.000224867;MQSB=0.943335;BQB=0.958048;MQ0F=0;ICB=1;HOB=0.5;AC=1;AN=2;DP4=5,7,7,8;MQ=47	GT:PL:DP:DV:SP	0/1:255,0,234:27:15:0	G	A	0	1	Cardiomyopathy, dilated, 1G;Cardiomyopathy, familial hypertrophic, 9;Muscular dystrophy, limb-girdle, type 2J;Myopathy, early-onset, with fatal cardiomyopathy;Myopathy, proximal, with early respiratory muscle involvement;Tibial muscular dystrophy, tardive	NA	.	MUSCLE_DEVELOPMENT;PROTEIN_AUTOPROCESSING;SYSTEM_DEVELOPMENT;CELL_DEVELOPMENT;BIOPOLYMER_METABOLIC_PROCESS;DEVELOPMENTAL_MATURATION;STRIATED_MUSCLE_DEVELOPMENT;M_PHASE;MYOBLAST_DIFFERENTIATION;ORGANELLE_ORGANIZATION_AND_BIOGENESIS;PROTEIN_AMINO_ACID_AUTOPHOSPHORYLATION;MUSCLE_CELL_DIFFERENTIATION;ACTIN_FILAMENT_BASED_PROCESS;CELL_CYCLE_PROCESS;MITOTIC_CELL_CYCLE;CELL_CYCLE_PHASE;MULTICELLULAR_ORG…	ORGANELLE_PART;SARCOMERE;CYTOPLASMIC_PART;CONTRACTILE_FIBER;MYOFIBRIL;NUCLEAR_CHROMOSOME;NUCLEAR_PART;CYTOPLASM;NON_MEMBRANE_BOUND_ORGANELLE;NUCLEUS;CONDENSED_NUCLEAR_CHROMOSOME;CONTRACTILE_FIBER_PART;INTRACELLULAR_NON_MEMBRANE_BOUND_ORGANELLE;INTRACELLULAR_ORGANELLE_PART;CONDENSED_CHROMOSOME;CHROMOSOME	NUCLEOTIDE_BINDING;PHOSPHOTRANSFERASE_ACTIVITY_ALCOHOL_GROUP_AS_ACCEPTOR;PURINE_NUCLEOTIDE_BINDING;IDENTICAL_PROTEIN_BINDING;PROTEIN_KINASE_ACTIVITY;ADENYL_RIBONUCLEOTIDE_BINDING;ADENYL_NUCLEOTIDE_BINDING;KINASE_ACTIVITY;PROTEIN_SERINE_THREONINE_KINASE_ACTIVITY;STRUCTURAL_MOLECULE_ACTIVITY;CYTOSKELETAL_PROTEIN_BINDING;TRANSFERASE_ACTIVITY_TRANSFERRING_PHOSPHORUS_CONTAINING_GROUPS;STRUCTURAL_CONST…	KEGG_HYPERTROPHIC_CARDIOMYOPATHY_HCM;KEGG_DILATED_CARDIOMYOPATHY	.	.	.
	chr2	76732228	76732228	G	A	177	PASS	exonic	NM_011652,NM_028004	.	missense SNV	Ttn:NM_028004:exon160:c.C61291T:p.P20431S,Ttn:NM_011652:exon281:c.C81034T:p.P27012S	.	.	.	DP=20;VDB=0.288338;SGB=-0.670168;RPB=0.999286;MQB=0.00079049;MQSB=0.917201;BQB=0.931063;MQ0F=0;ICB=1;HOB=0.5;AC=1;AN=2;DP4=6,4,4,6;MQ=48	GT:PL:DP:DV:SP	0/1:210,0,214:20:10:2	G	A	0	1	Cardiomyopathy, dilated, 1G;Cardiomyopathy, familial hypertrophic, 9;Muscular dystrophy, limb-girdle, type 2J;Myopathy, early-onset, with fatal cardiomyopathy;Myopathy, proximal, with early respiratory muscle involvement;Tibial muscular dystrophy, tardive	NA	.	MUSCLE_DEVELOPMENT;PROTEIN_AUTOPROCESSING;SYSTEM_DEVELOPMENT;CELL_DEVELOPMENT;BIOPOLYMER_METABOLIC_PROCESS;DEVELOPMENTAL_MATURATION;STRIATED_MUSCLE_DEVELOPMENT;M_PHASE;MYOBLAST_DIFFERENTIATION;ORGANELLE_ORGANIZATION_AND_BIOGENESIS;PROTEIN_AMINO_ACID_AUTOPHOSPHORYLATION;MUSCLE_CELL_DIFFERENTIATION;ACTIN_FILAMENT_BASED_PROCESS;CELL_CYCLE_PROCESS;MITOTIC_CELL_CYCLE;CELL_CYCLE_PHASE;MULTICELLULAR_ORG…	ORGANELLE_PART;SARCOMERE;CYTOPLASMIC_PART;CONTRACTILE_FIBER;MYOFIBRIL;NUCLEAR_CHROMOSOME;NUCLEAR_PART;CYTOPLASM;NON_MEMBRANE_BOUND_ORGANELLE;NUCLEUS;CONDENSED_NUCLEAR_CHROMOSOME;CONTRACTILE_FIBER_PART;INTRACELLULAR_NON_MEMBRANE_BOUND_ORGANELLE;INTRACELLULAR_ORGANELLE_PART;CONDENSED_CHROMOSOME;CHROMOSOME	NUCLEOTIDE_BINDING;PHOSPHOTRANSFERASE_ACTIVITY_ALCOHOL_GROUP_AS_ACCEPTOR;PURINE_NUCLEOTIDE_BINDING;IDENTICAL_PROTEIN_BINDING;PROTEIN_KINASE_ACTIVITY;ADENYL_RIBONUCLEOTIDE_BINDING;ADENYL_NUCLEOTIDE_BINDING;KINASE_ACTIVITY;PROTEIN_SERINE_THREONINE_KINASE_ACTIVITY;STRUCTURAL_MOLECULE_ACTIVITY;CYTOSKELETAL_PROTEIN_BINDING;TRANSFERASE_ACTIVITY_TRANSFERRING_PHOSPHORUS_CONTAINING_GROUPS;STRUCTURAL_CONST…	KEGG_HYPERTROPHIC_CARDIOMYOPATHY_HCM;KEGG_DILATED_CARDIOMYOPATHY	.	.	.
	chr2	76738342	76738342	G	A	142	PASS	exonic	NM_011652,NM_028004	.	synonymous SNV	Ttn:NM_028004:exon154:c.C57225T:p.D19075D,Ttn:NM_011652:exon275:c.C76968T:p.D25656D	.	.	rs27997696	DP=20;VDB=0.14143;SGB=-0.651104;RPB=0.114218;MQB=0.00105192;MQSB=0.999215;BQB=0.953497;MQ0F=0;ICB=1;HOB=0.5;AC=1;AN=2;DP4=8,4,5,3;MQ=48	GT:PL:DP:DV:SP	0/1:175,0,233:20:8:0	G	A	0	1	Cardiomyopathy, dilated, 1G;Cardiomyopathy, familial hypertrophic, 9;Muscular dystrophy, limb-girdle, type 2J;Myopathy, early-onset, with fatal cardiomyopathy;Myopathy, proximal, with early respiratory muscle involvement;Tibial muscular dystrophy, tardive	NA	.	MUSCLE_DEVELOPMENT;PROTEIN_AUTOPROCESSING;SYSTEM_DEVELOPMENT;CELL_DEVELOPMENT;BIOPOLYMER_METABOLIC_PROCESS;DEVELOPMENTAL_MATURATION;STRIATED_MUSCLE_DEVELOPMENT;M_PHASE;MYOBLAST_DIFFERENTIATION;ORGANELLE_ORGANIZATION_AND_BIOGENESIS;PROTEIN_AMINO_ACID_AUTOPHOSPHORYLATION;MUSCLE_CELL_DIFFERENTIATION;ACTIN_FILAMENT_BASED_PROCESS;CELL_CYCLE_PROCESS;MITOTIC_CELL_CYCLE;CELL_CYCLE_PHASE;MULTICELLULAR_ORG…	ORGANELLE_PART;SARCOMERE;CYTOPLASMIC_PART;CONTRACTILE_FIBER;MYOFIBRIL;NUCLEAR_CHROMOSOME;NUCLEAR_PART;CYTOPLASM;NON_MEMBRANE_BOUND_ORGANELLE;NUCLEUS;CONDENSED_NUCLEAR_CHROMOSOME;CONTRACTILE_FIBER_PART;INTRACELLULAR_NON_MEMBRANE_BOUND_ORGANELLE;INTRACELLULAR_ORGANELLE_PART;CONDENSED_CHROMOSOME;CHROMOSOME	NUCLEOTIDE_BINDING;PHOSPHOTRANSFERASE_ACTIVITY_ALCOHOL_GROUP_AS_ACCEPTOR;PURINE_NUCLEOTIDE_BINDING;IDENTICAL_PROTEIN_BINDING;PROTEIN_KINASE_ACTIVITY;ADENYL_RIBONUCLEOTIDE_BINDING;ADENYL_NUCLEOTIDE_BINDING;KINASE_ACTIVITY;PROTEIN_SERINE_THREONINE_KINASE_ACTIVITY;STRUCTURAL_MOLECULE_ACTIVITY;CYTOSKELETAL_PROTEIN_BINDING;TRANSFERASE_ACTIVITY_TRANSFERRING_PHOSPHORUS_CONTAINING_GROUPS;STRUCTURAL_CONST…	KEGG_HYPERTROPHIC_CARDIOMYOPATHY_HCM;KEGG_DILATED_CARDIOMYOPATHY	.	.	.
	chr2	76738645	76738645	C	T	108	PASS	exonic	NM_011652,NM_028004	.	synonymous SNV	Ttn:NM_028004:exon154:c.G56922A:p.E18974E,Ttn:NM_011652:exon275:c.G76665A:p.E25555E	.	.	rs27997694	DP=20;VDB=0.631962;SGB=-0.616816;RPB=0.573029;MQB=0.0190708;MQSB=0.274466;BQB=0.955563;MQ0F=0;ICB=1;HOB=0.5;AC=1;AN=2;DP4=3,8,3,3;MQ=48	GT:PL:DP:DV:SP	0/1:141,0,218:17:6:2	C	T	0	1	Cardiomyopathy, dilated, 1G;Cardiomyopathy, familial hypertrophic, 9;Muscular dystrophy, limb-girdle, type 2J;Myopathy, early-onset, with fatal cardiomyopathy;Myopathy, proximal, with early respiratory muscle involvement;Tibial muscular dystrophy, tardive	NA	.	MUSCLE_DEVELOPMENT;PROTEIN_AUTOPROCESSING;SYSTEM_DEVELOPMENT;CELL_DEVELOPMENT;BIOPOLYMER_METABOLIC_PROCESS;DEVELOPMENTAL_MATURATION;STRIATED_MUSCLE_DEVELOPMENT;M_PHASE;MYOBLAST_DIFFERENTIATION;ORGANELLE_ORGANIZATION_AND_BIOGENESIS;PROTEIN_AMINO_ACID_AUTOPHOSPHORYLATION;MUSCLE_CELL_DIFFERENTIATION;ACTIN_FILAMENT_BASED_PROCESS;CELL_CYCLE_PROCESS;MITOTIC_CELL_CYCLE;CELL_CYCLE_PHASE;MULTICELLULAR_ORG…	ORGANELLE_PART;SARCOMERE;CYTOPLASMIC_PART;CONTRACTILE_FIBER;MYOFIBRIL;NUCLEAR_CHROMOSOME;NUCLEAR_PART;CYTOPLASM;NON_MEMBRANE_BOUND_ORGANELLE;NUCLEUS;CONDENSED_NUCLEAR_CHROMOSOME;CONTRACTILE_FIBER_PART;INTRACELLULAR_NON_MEMBRANE_BOUND_ORGANELLE;INTRACELLULAR_ORGANELLE_PART;CONDENSED_CHROMOSOME;CHROMOSOME	NUCLEOTIDE_BINDING;PHOSPHOTRANSFERASE_ACTIVITY_ALCOHOL_GROUP_AS_ACCEPTOR;PURINE_NUCLEOTIDE_BINDING;IDENTICAL_PROTEIN_BINDING;PROTEIN_KINASE_ACTIVITY;ADENYL_RIBONUCLEOTIDE_BINDING;ADENYL_NUCLEOTIDE_BINDING;KINASE_ACTIVITY;PROTEIN_SERINE_THREONINE_KINASE_ACTIVITY;STRUCTURAL_MOLECULE_ACTIVITY;CYTOSKELETAL_PROTEIN_BINDING;TRANSFERASE_ACTIVITY_TRANSFERRING_PHOSPHORUS_CONTAINING_GROUPS;STRUCTURAL_CONST…	KEGG_HYPERTROPHIC_CARDIOMYOPATHY_HCM;KEGG_DILATED_CARDIOMYOPATHY	.	.	.
	chr2	76739129	76739129	A	C	148	PASS	exonic	NM_011652,NM_028004	.	missense SNV	Ttn:NM_028004:exon154:c.T56438G:p.L18813W,Ttn:NM_011652:exon275:c.T76181G:p.L25394W	.	.	.	DP=30;VDB=0.125735;SGB=-0.670168;RPB=0.265384;MQB=0.0019478;MQSB=0.816687;BQB=0.918271;MQ0F=0;ICB=1;HOB=0.5;AC=1;AN=2;DP4=13,6,7,3;MQ=48	GT:PL:DP:DV:SP	0/1:181,0,255:29:10:0	A	C	0	1	Cardiomyopathy, dilated, 1G;Cardiomyopathy, familial hypertrophic, 9;Muscular dystrophy, limb-girdle, type 2J;Myopathy, early-onset, with fatal cardiomyopathy;Myopathy, proximal, with early respiratory muscle involvement;Tibial muscular dystrophy, tardive	NA	.	MUSCLE_DEVELOPMENT;PROTEIN_AUTOPROCESSING;SYSTEM_DEVELOPMENT;CELL_DEVELOPMENT;BIOPOLYMER_METABOLIC_PROCESS;DEVELOPMENTAL_MATURATION;STRIATED_MUSCLE_DEVELOPMENT;M_PHASE;MYOBLAST_DIFFERENTIATION;ORGANELLE_ORGANIZATION_AND_BIOGENESIS;PROTEIN_AMINO_ACID_AUTOPHOSPHORYLATION;MUSCLE_CELL_DIFFERENTIATION;ACTIN_FILAMENT_BASED_PROCESS;CELL_CYCLE_PROCESS;MITOTIC_CELL_CYCLE;CELL_CYCLE_PHASE;MULTICELLULAR_ORG…	ORGANELLE_PART;SARCOMERE;CYTOPLASMIC_PART;CONTRACTILE_FIBER;MYOFIBRIL;NUCLEAR_CHROMOSOME;NUCLEAR_PART;CYTOPLASM;NON_MEMBRANE_BOUND_ORGANELLE;NUCLEUS;CONDENSED_NUCLEAR_CHROMOSOME;CONTRACTILE_FIBER_PART;INTRACELLULAR_NON_MEMBRANE_BOUND_ORGANELLE;INTRACELLULAR_ORGANELLE_PART;CONDENSED_CHROMOSOME;CHROMOSOME	NUCLEOTIDE_BINDING;PHOSPHOTRANSFERASE_ACTIVITY_ALCOHOL_GROUP_AS_ACCEPTOR;PURINE_NUCLEOTIDE_BINDING;IDENTICAL_PROTEIN_BINDING;PROTEIN_KINASE_ACTIVITY;ADENYL_RIBONUCLEOTIDE_BINDING;ADENYL_NUCLEOTIDE_BINDING;KINASE_ACTIVITY;PROTEIN_SERINE_THREONINE_KINASE_ACTIVITY;STRUCTURAL_MOLECULE_ACTIVITY;CYTOSKELETAL_PROTEIN_BINDING;TRANSFERASE_ACTIVITY_TRANSFERRING_PHOSPHORUS_CONTAINING_GROUPS;STRUCTURAL_CONST…	KEGG_HYPERTROPHIC_CARDIOMYOPATHY_HCM;KEGG_DILATED_CARDIOMYOPATHY	.	.	.
	chr2	76740054	76740054	T	C	57	PASS	exonic	NM_011652,NM_028004	.	missense SNV	Ttn:NM_028004:exon154:c.A55513G:p.K18505E,Ttn:NM_011652:exon275:c.A75256G:p.K25086E	.	.	rs27997687	DP=30;VDB=0.0568693;SGB=-0.636426;RPB=0.270048;MQB=0.00913216;MQSB=0.967211;BQB=0.828749;MQ0F=0;ICB=1;HOB=0.5;AC=1;AN=2;DP4=13,10,6,1;MQ=48	GT:PL:DP:DV:SP	0/1:92,0,255:30:7:7	T	C	0	1	Cardiomyopathy, dilated, 1G;Cardiomyopathy, familial hypertrophic, 9;Muscular dystrophy, limb-girdle, type 2J;Myopathy, early-onset, with fatal cardiomyopathy;Myopathy, proximal, with early respiratory muscle involvement;Tibial muscular dystrophy, tardive	NA	.	MUSCLE_DEVELOPMENT;PROTEIN_AUTOPROCESSING;SYSTEM_DEVELOPMENT;CELL_DEVELOPMENT;BIOPOLYMER_METABOLIC_PROCESS;DEVELOPMENTAL_MATURATION;STRIATED_MUSCLE_DEVELOPMENT;M_PHASE;MYOBLAST_DIFFERENTIATION;ORGANELLE_ORGANIZATION_AND_BIOGENESIS;PROTEIN_AMINO_ACID_AUTOPHOSPHORYLATION;MUSCLE_CELL_DIFFERENTIATION;ACTIN_FILAMENT_BASED_PROCESS;CELL_CYCLE_PROCESS;MITOTIC_CELL_CYCLE;CELL_CYCLE_PHASE;MULTICELLULAR_ORG…	ORGANELLE_PART;SARCOMERE;CYTOPLASMIC_PART;CONTRACTILE_FIBER;MYOFIBRIL;NUCLEAR_CHROMOSOME;NUCLEAR_PART;CYTOPLASM;NON_MEMBRANE_BOUND_ORGANELLE;NUCLEUS;CONDENSED_NUCLEAR_CHROMOSOME;CONTRACTILE_FIBER_PART;INTRACELLULAR_NON_MEMBRANE_BOUND_ORGANELLE;INTRACELLULAR_ORGANELLE_PART;CONDENSED_CHROMOSOME;CHROMOSOME	NUCLEOTIDE_BINDING;PHOSPHOTRANSFERASE_ACTIVITY_ALCOHOL_GROUP_AS_ACCEPTOR;PURINE_NUCLEOTIDE_BINDING;IDENTICAL_PROTEIN_BINDING;PROTEIN_KINASE_ACTIVITY;ADENYL_RIBONUCLEOTIDE_BINDING;ADENYL_NUCLEOTIDE_BINDING;KINASE_ACTIVITY;PROTEIN_SERINE_THREONINE_KINASE_ACTIVITY;STRUCTURAL_MOLECULE_ACTIVITY;CYTOSKELETAL_PROTEIN_BINDING;TRANSFERASE_ACTIVITY_TRANSFERRING_PHOSPHORUS_CONTAINING_GROUPS;STRUCTURAL_CONST…	KEGG_HYPERTROPHIC_CARDIOMYOPATHY_HCM;KEGG_DILATED_CARDIOMYOPATHY	.	.	.
	chr2	76743819	76743819	T	C	93	PASS	exonic	NM_011652,NM_028004	.	missense SNV	Ttn:NM_028004:exon154:c.A51748G:p.K17250E,Ttn:NM_011652:exon275:c.A71491G:p.K23831E	.	.	rs244520618	DP=33;VDB=0.402545;SGB=-0.636426;RPB=0.974044;MQB=0.00172309;MQSB=0.965977;BQB=0.938346;MQ0F=0;ICB=1;HOB=0.5;AC=1;AN=2;DP4=11,11,2,5;MQ=48	GT:PL:DP:DV:SP	0/1:127,0,255:29:7:4	T	C	0	1	Cardiomyopathy, dilated, 1G;Cardiomyopathy, familial hypertrophic, 9;Muscular dystrophy, limb-girdle, type 2J;Myopathy, early-onset, with fatal cardiomyopathy;Myopathy, proximal, with early respiratory muscle involvement;Tibial muscular dystrophy, tardive	NA	.	MUSCLE_DEVELOPMENT;PROTEIN_AUTOPROCESSING;SYSTEM_DEVELOPMENT;CELL_DEVELOPMENT;BIOPOLYMER_METABOLIC_PROCESS;DEVELOPMENTAL_MATURATION;STRIATED_MUSCLE_DEVELOPMENT;M_PHASE;MYOBLAST_DIFFERENTIATION;ORGANELLE_ORGANIZATION_AND_BIOGENESIS;PROTEIN_AMINO_ACID_AUTOPHOSPHORYLATION;MUSCLE_CELL_DIFFERENTIATION;ACTIN_FILAMENT_BASED_PROCESS;CELL_CYCLE_PROCESS;MITOTIC_CELL_CYCLE;CELL_CYCLE_PHASE;MULTICELLULAR_ORG…	ORGANELLE_PART;SARCOMERE;CYTOPLASMIC_PART;CONTRACTILE_FIBER;MYOFIBRIL;NUCLEAR_CHROMOSOME;NUCLEAR_PART;CYTOPLASM;NON_MEMBRANE_BOUND_ORGANELLE;NUCLEUS;CONDENSED_NUCLEAR_CHROMOSOME;CONTRACTILE_FIBER_PART;INTRACELLULAR_NON_MEMBRANE_BOUND_ORGANELLE;INTRACELLULAR_ORGANELLE_PART;CONDENSED_CHROMOSOME;CHROMOSOME	NUCLEOTIDE_BINDING;PHOSPHOTRANSFERASE_ACTIVITY_ALCOHOL_GROUP_AS_ACCEPTOR;PURINE_NUCLEOTIDE_BINDING;IDENTICAL_PROTEIN_BINDING;PROTEIN_KINASE_ACTIVITY;ADENYL_RIBONUCLEOTIDE_BINDING;ADENYL_NUCLEOTIDE_BINDING;KINASE_ACTIVITY;PROTEIN_SERINE_THREONINE_KINASE_ACTIVITY;STRUCTURAL_MOLECULE_ACTIVITY;CYTOSKELETAL_PROTEIN_BINDING;TRANSFERASE_ACTIVITY_TRANSFERRING_PHOSPHORUS_CONTAINING_GROUPS;STRUCTURAL_CONST…	KEGG_HYPERTROPHIC_CARDIOMYOPATHY_HCM;KEGG_DILATED_CARDIOMYOPATHY	.	.	.
	chr2	76753329	76753329	G	T	52	PASS	exonic	NM_011652,NM_028004	.	missense SNV	Ttn:NM_028004:exon153:c.C42352A:p.P14118T,Ttn:NM_011652:exon274:c.C62095A:p.P20699T	.	.	.	DP=28;VDB=0.750478;SGB=-0.590765;RPB=0.372991;MQB=0.00275908;MQSB=0.846452;BQB=0.569505;MQ0F=0;ICB=1;HOB=0.5;AC=1;AN=2;DP4=13,9,4,1;MQ=49	GT:PL:DP:DV:SP	0/1:87,0,255:27:5:2	G	T	0	1	Cardiomyopathy, dilated, 1G;Cardiomyopathy, familial hypertrophic, 9;Muscular dystrophy, limb-girdle, type 2J;Myopathy, early-onset, with fatal cardiomyopathy;Myopathy, proximal, with early respiratory muscle involvement;Tibial muscular dystrophy, tardive	NA	.	MUSCLE_DEVELOPMENT;PROTEIN_AUTOPROCESSING;SYSTEM_DEVELOPMENT;CELL_DEVELOPMENT;BIOPOLYMER_METABOLIC_PROCESS;DEVELOPMENTAL_MATURATION;STRIATED_MUSCLE_DEVELOPMENT;M_PHASE;MYOBLAST_DIFFERENTIATION;ORGANELLE_ORGANIZATION_AND_BIOGENESIS;PROTEIN_AMINO_ACID_AUTOPHOSPHORYLATION;MUSCLE_CELL_DIFFERENTIATION;ACTIN_FILAMENT_BASED_PROCESS;CELL_CYCLE_PROCESS;MITOTIC_CELL_CYCLE;CELL_CYCLE_PHASE;MULTICELLULAR_ORG…	ORGANELLE_PART;SARCOMERE;CYTOPLASMIC_PART;CONTRACTILE_FIBER;MYOFIBRIL;NUCLEAR_CHROMOSOME;NUCLEAR_PART;CYTOPLASM;NON_MEMBRANE_BOUND_ORGANELLE;NUCLEUS;CONDENSED_NUCLEAR_CHROMOSOME;CONTRACTILE_FIBER_PART;INTRACELLULAR_NON_MEMBRANE_BOUND_ORGANELLE;INTRACELLULAR_ORGANELLE_PART;CONDENSED_CHROMOSOME;CHROMOSOME	NUCLEOTIDE_BINDING;PHOSPHOTRANSFERASE_ACTIVITY_ALCOHOL_GROUP_AS_ACCEPTOR;PURINE_NUCLEOTIDE_BINDING;IDENTICAL_PROTEIN_BINDING;PROTEIN_KINASE_ACTIVITY;ADENYL_RIBONUCLEOTIDE_BINDING;ADENYL_NUCLEOTIDE_BINDING;KINASE_ACTIVITY;PROTEIN_SERINE_THREONINE_KINASE_ACTIVITY;STRUCTURAL_MOLECULE_ACTIVITY;CYTOSKELETAL_PROTEIN_BINDING;TRANSFERASE_ACTIVITY_TRANSFERRING_PHOSPHORUS_CONTAINING_GROUPS;STRUCTURAL_CONST…	KEGG_HYPERTROPHIC_CARDIOMYOPATHY_HCM;KEGG_DILATED_CARDIOMYOPATHY	.	.	.
	chr2	76761892	76761892	C	A	97	PASS	exonic	NM_011652,NM_028004	.	synonymous SNV	Ttn:NM_028004:exon139:c.G37719T:p.A12573A,Ttn:NM_011652:exon260:c.G57462T:p.A19154A	.	.	.	DP=18;VDB=0.499424;SGB=-0.636426;RPB=0.690645;MQB=0.0449815;MQSB=0.994377;BQB=0.936488;MQ0F=0;ICB=1;HOB=0.5;AC=1;AN=2;DP4=3,8,1,6;MQ=48	GT:PL:DP:DV:SP	0/1:130,0,211:18:7:0	C	A	0	1	Cardiomyopathy, dilated, 1G;Cardiomyopathy, familial hypertrophic, 9;Muscular dystrophy, limb-girdle, type 2J;Myopathy, early-onset, with fatal cardiomyopathy;Myopathy, proximal, with early respiratory muscle involvement;Tibial muscular dystrophy, tardive	NA	.	MUSCLE_DEVELOPMENT;PROTEIN_AUTOPROCESSING;SYSTEM_DEVELOPMENT;CELL_DEVELOPMENT;BIOPOLYMER_METABOLIC_PROCESS;DEVELOPMENTAL_MATURATION;STRIATED_MUSCLE_DEVELOPMENT;M_PHASE;MYOBLAST_DIFFERENTIATION;ORGANELLE_ORGANIZATION_AND_BIOGENESIS;PROTEIN_AMINO_ACID_AUTOPHOSPHORYLATION;MUSCLE_CELL_DIFFERENTIATION;ACTIN_FILAMENT_BASED_PROCESS;CELL_CYCLE_PROCESS;MITOTIC_CELL_CYCLE;CELL_CYCLE_PHASE;MULTICELLULAR_ORG…	ORGANELLE_PART;SARCOMERE;CYTOPLASMIC_PART;CONTRACTILE_FIBER;MYOFIBRIL;NUCLEAR_CHROMOSOME;NUCLEAR_PART;CYTOPLASM;NON_MEMBRANE_BOUND_ORGANELLE;NUCLEUS;CONDENSED_NUCLEAR_CHROMOSOME;CONTRACTILE_FIBER_PART;INTRACELLULAR_NON_MEMBRANE_BOUND_ORGANELLE;INTRACELLULAR_ORGANELLE_PART;CONDENSED_CHROMOSOME;CHROMOSOME	NUCLEOTIDE_BINDING;PHOSPHOTRANSFERASE_ACTIVITY_ALCOHOL_GROUP_AS_ACCEPTOR;PURINE_NUCLEOTIDE_BINDING;IDENTICAL_PROTEIN_BINDING;PROTEIN_KINASE_ACTIVITY;ADENYL_RIBONUCLEOTIDE_BINDING;ADENYL_NUCLEOTIDE_BINDING;KINASE_ACTIVITY;PROTEIN_SERINE_THREONINE_KINASE_ACTIVITY;STRUCTURAL_MOLECULE_ACTIVITY;CYTOSKELETAL_PROTEIN_BINDING;TRANSFERASE_ACTIVITY_TRANSFERRING_PHOSPHORUS_CONTAINING_GROUPS;STRUCTURAL_CONST…	KEGG_HYPERTROPHIC_CARDIOMYOPATHY_HCM;KEGG_DILATED_CARDIOMYOPATHY	.	.	.
	chr2	76765887	76765887	A	T	203	PASS	exonic	NM_011652,NM_028004	.	missense SNV	Ttn:NM_028004:exon132:c.T35700A:p.H11900Q,Ttn:NM_011652:exon253:c.T55443A:p.H18481Q	.	.	.	DP=22;VDB=0.67433;SGB=-0.676189;RPB=0.661993;MQB=0.00136037;MQSB=0.934728;BQB=1;MQ0F=0;ICB=1;HOB=0.5;AC=1;AN=2;DP4=5,3,5,6;MQ=47	GT:PL:DP:DV:SP	0/1:236,0,178:19:11:2	A	T	0	1	Cardiomyopathy, dilated, 1G;Cardiomyopathy, familial hypertrophic, 9;Muscular dystrophy, limb-girdle, type 2J;Myopathy, early-onset, with fatal cardiomyopathy;Myopathy, proximal, with early respiratory muscle involvement;Tibial muscular dystrophy, tardive	NA	.	MUSCLE_DEVELOPMENT;PROTEIN_AUTOPROCESSING;SYSTEM_DEVELOPMENT;CELL_DEVELOPMENT;BIOPOLYMER_METABOLIC_PROCESS;DEVELOPMENTAL_MATURATION;STRIATED_MUSCLE_DEVELOPMENT;M_PHASE;MYOBLAST_DIFFERENTIATION;ORGANELLE_ORGANIZATION_AND_BIOGENESIS;PROTEIN_AMINO_ACID_AUTOPHOSPHORYLATION;MUSCLE_CELL_DIFFERENTIATION;ACTIN_FILAMENT_BASED_PROCESS;CELL_CYCLE_PROCESS;MITOTIC_CELL_CYCLE;CELL_CYCLE_PHASE;MULTICELLULAR_ORG…	ORGANELLE_PART;SARCOMERE;CYTOPLASMIC_PART;CONTRACTILE_FIBER;MYOFIBRIL;NUCLEAR_CHROMOSOME;NUCLEAR_PART;CYTOPLASM;NON_MEMBRANE_BOUND_ORGANELLE;NUCLEUS;CONDENSED_NUCLEAR_CHROMOSOME;CONTRACTILE_FIBER_PART;INTRACELLULAR_NON_MEMBRANE_BOUND_ORGANELLE;INTRACELLULAR_ORGANELLE_PART;CONDENSED_CHROMOSOME;CHROMOSOME	NUCLEOTIDE_BINDING;PHOSPHOTRANSFERASE_ACTIVITY_ALCOHOL_GROUP_AS_ACCEPTOR;PURINE_NUCLEOTIDE_BINDING;IDENTICAL_PROTEIN_BINDING;PROTEIN_KINASE_ACTIVITY;ADENYL_RIBONUCLEOTIDE_BINDING;ADENYL_NUCLEOTIDE_BINDING;KINASE_ACTIVITY;PROTEIN_SERINE_THREONINE_KINASE_ACTIVITY;STRUCTURAL_MOLECULE_ACTIVITY;CYTOSKELETAL_PROTEIN_BINDING;TRANSFERASE_ACTIVITY_TRANSFERRING_PHOSPHORUS_CONTAINING_GROUPS;STRUCTURAL_CONST…	KEGG_HYPERTROPHIC_CARDIOMYOPATHY_HCM;KEGG_DILATED_CARDIOMYOPATHY	.	.	.
	chr2	76768795	76768795	C	A	123	PASS	exonic	NM_011652,NM_028004	.	missense SNV	Ttn:NM_028004:exon131:c.G32888T:p.C10963F,Ttn:NM_011652:exon252:c.G52631T:p.C17544F	.	.	.	DP=28;VDB=0.48031;SGB=-0.662043;RPB=0.802111;MQB=0.0159125;MQSB=0.933359;BQB=0.455322;MQ0F=0;ICB=1;HOB=0.5;AC=1;AN=2;DP4=11,8,5,4;MQ=48	GT:PL:DP:DV:SP	0/1:157,0,255:28:9:0	C	A	0	1	Cardiomyopathy, dilated, 1G;Cardiomyopathy, familial hypertrophic, 9;Muscular dystrophy, limb-girdle, type 2J;Myopathy, early-onset, with fatal cardiomyopathy;Myopathy, proximal, with early respiratory muscle involvement;Tibial muscular dystrophy, tardive	NA	.	MUSCLE_DEVELOPMENT;PROTEIN_AUTOPROCESSING;SYSTEM_DEVELOPMENT;CELL_DEVELOPMENT;BIOPOLYMER_METABOLIC_PROCESS;DEVELOPMENTAL_MATURATION;STRIATED_MUSCLE_DEVELOPMENT;M_PHASE;MYOBLAST_DIFFERENTIATION;ORGANELLE_ORGANIZATION_AND_BIOGENESIS;PROTEIN_AMINO_ACID_AUTOPHOSPHORYLATION;MUSCLE_CELL_DIFFERENTIATION;ACTIN_FILAMENT_BASED_PROCESS;CELL_CYCLE_PROCESS;MITOTIC_CELL_CYCLE;CELL_CYCLE_PHASE;MULTICELLULAR_ORG…	ORGANELLE_PART;SARCOMERE;CYTOPLASMIC_PART;CONTRACTILE_FIBER;MYOFIBRIL;NUCLEAR_CHROMOSOME;NUCLEAR_PART;CYTOPLASM;NON_MEMBRANE_BOUND_ORGANELLE;NUCLEUS;CONDENSED_NUCLEAR_CHROMOSOME;CONTRACTILE_FIBER_PART;INTRACELLULAR_NON_MEMBRANE_BOUND_ORGANELLE;INTRACELLULAR_ORGANELLE_PART;CONDENSED_CHROMOSOME;CHROMOSOME	NUCLEOTIDE_BINDING;PHOSPHOTRANSFERASE_ACTIVITY_ALCOHOL_GROUP_AS_ACCEPTOR;PURINE_NUCLEOTIDE_BINDING;IDENTICAL_PROTEIN_BINDING;PROTEIN_KINASE_ACTIVITY;ADENYL_RIBONUCLEOTIDE_BINDING;ADENYL_NUCLEOTIDE_BINDING;KINASE_ACTIVITY;PROTEIN_SERINE_THREONINE_KINASE_ACTIVITY;STRUCTURAL_MOLECULE_ACTIVITY;CYTOSKELETAL_PROTEIN_BINDING;TRANSFERASE_ACTIVITY_TRANSFERRING_PHOSPHORUS_CONTAINING_GROUPS;STRUCTURAL_CONST…	KEGG_HYPERTROPHIC_CARDIOMYOPATHY_HCM;KEGG_DILATED_CARDIOMYOPATHY	.	.	.
	chr2	76776500	76776500	T	A	59	PASS	exonic	NM_011652,NM_028004	.	missense SNV	Ttn:NM_028004:exon118:c.A29084T:p.Q9695L,Ttn:NM_011652:exon239:c.A48827T:p.Q16276L	.	.	.	DP=23;VDB=0.717074;SGB=-0.590765;RPB=0.292093;MQB=0.108961;MQSB=0.951033;BQB=0.946915;MQ0F=0;ICB=1;HOB=0.5;AC=1;AN=2;DP4=9,7,2,3;MQ=47	GT:PL:DP:DV:SP	0/1:94,0,255:21:5:2	T	A	0	1	Cardiomyopathy, dilated, 1G;Cardiomyopathy, familial hypertrophic, 9;Muscular dystrophy, limb-girdle, type 2J;Myopathy, early-onset, with fatal cardiomyopathy;Myopathy, proximal, with early respiratory muscle involvement;Tibial muscular dystrophy, tardive	NA	.	MUSCLE_DEVELOPMENT;PROTEIN_AUTOPROCESSING;SYSTEM_DEVELOPMENT;CELL_DEVELOPMENT;BIOPOLYMER_METABOLIC_PROCESS;DEVELOPMENTAL_MATURATION;STRIATED_MUSCLE_DEVELOPMENT;M_PHASE;MYOBLAST_DIFFERENTIATION;ORGANELLE_ORGANIZATION_AND_BIOGENESIS;PROTEIN_AMINO_ACID_AUTOPHOSPHORYLATION;MUSCLE_CELL_DIFFERENTIATION;ACTIN_FILAMENT_BASED_PROCESS;CELL_CYCLE_PROCESS;MITOTIC_CELL_CYCLE;CELL_CYCLE_PHASE;MULTICELLULAR_ORG…	ORGANELLE_PART;SARCOMERE;CYTOPLASMIC_PART;CONTRACTILE_FIBER;MYOFIBRIL;NUCLEAR_CHROMOSOME;NUCLEAR_PART;CYTOPLASM;NON_MEMBRANE_BOUND_ORGANELLE;NUCLEUS;CONDENSED_NUCLEAR_CHROMOSOME;CONTRACTILE_FIBER_PART;INTRACELLULAR_NON_MEMBRANE_BOUND_ORGANELLE;INTRACELLULAR_ORGANELLE_PART;CONDENSED_CHROMOSOME;CHROMOSOME	NUCLEOTIDE_BINDING;PHOSPHOTRANSFERASE_ACTIVITY_ALCOHOL_GROUP_AS_ACCEPTOR;PURINE_NUCLEOTIDE_BINDING;IDENTICAL_PROTEIN_BINDING;PROTEIN_KINASE_ACTIVITY;ADENYL_RIBONUCLEOTIDE_BINDING;ADENYL_NUCLEOTIDE_BINDING;KINASE_ACTIVITY;PROTEIN_SERINE_THREONINE_KINASE_ACTIVITY;STRUCTURAL_MOLECULE_ACTIVITY;CYTOSKELETAL_PROTEIN_BINDING;TRANSFERASE_ACTIVITY_TRANSFERRING_PHOSPHORUS_CONTAINING_GROUPS;STRUCTURAL_CONST…	KEGG_HYPERTROPHIC_CARDIOMYOPATHY_HCM;KEGG_DILATED_CARDIOMYOPATHY	.	.	.
	chr2	76780988	76780988	G	T	66	PASS	exonic	NM_011652,NM_028004	.	missense SNV	Ttn:NM_028004:exon110:c.C27218A:p.T9073N,Ttn:NM_011652:exon231:c.C46961A:p.T15654N	.	.	.	DP=24;VDB=0.0117389;SGB=-0.590765;RPB=0.939743;MQB=0.00391289;MQSB=0.990726;BQB=1;MQ0F=0;ICB=1;HOB=0.5;AC=1;AN=2;DP4=6,11,2,3;MQ=49	GT:PL:DP:DV:SP	0/1:101,0,255:22:5:0	G	T	0	1	Cardiomyopathy, dilated, 1G;Cardiomyopathy, familial hypertrophic, 9;Muscular dystrophy, limb-girdle, type 2J;Myopathy, early-onset, with fatal cardiomyopathy;Myopathy, proximal, with early respiratory muscle involvement;Tibial muscular dystrophy, tardive	NA	.	MUSCLE_DEVELOPMENT;PROTEIN_AUTOPROCESSING;SYSTEM_DEVELOPMENT;CELL_DEVELOPMENT;BIOPOLYMER_METABOLIC_PROCESS;DEVELOPMENTAL_MATURATION;STRIATED_MUSCLE_DEVELOPMENT;M_PHASE;MYOBLAST_DIFFERENTIATION;ORGANELLE_ORGANIZATION_AND_BIOGENESIS;PROTEIN_AMINO_ACID_AUTOPHOSPHORYLATION;MUSCLE_CELL_DIFFERENTIATION;ACTIN_FILAMENT_BASED_PROCESS;CELL_CYCLE_PROCESS;MITOTIC_CELL_CYCLE;CELL_CYCLE_PHASE;MULTICELLULAR_ORG…	ORGANELLE_PART;SARCOMERE;CYTOPLASMIC_PART;CONTRACTILE_FIBER;MYOFIBRIL;NUCLEAR_CHROMOSOME;NUCLEAR_PART;CYTOPLASM;NON_MEMBRANE_BOUND_ORGANELLE;NUCLEUS;CONDENSED_NUCLEAR_CHROMOSOME;CONTRACTILE_FIBER_PART;INTRACELLULAR_NON_MEMBRANE_BOUND_ORGANELLE;INTRACELLULAR_ORGANELLE_PART;CONDENSED_CHROMOSOME;CHROMOSOME	NUCLEOTIDE_BINDING;PHOSPHOTRANSFERASE_ACTIVITY_ALCOHOL_GROUP_AS_ACCEPTOR;PURINE_NUCLEOTIDE_BINDING;IDENTICAL_PROTEIN_BINDING;PROTEIN_KINASE_ACTIVITY;ADENYL_RIBONUCLEOTIDE_BINDING;ADENYL_NUCLEOTIDE_BINDING;KINASE_ACTIVITY;PROTEIN_SERINE_THREONINE_KINASE_ACTIVITY;STRUCTURAL_MOLECULE_ACTIVITY;CYTOSKELETAL_PROTEIN_BINDING;TRANSFERASE_ACTIVITY_TRANSFERRING_PHOSPHORUS_CONTAINING_GROUPS;STRUCTURAL_CONST…	KEGG_HYPERTROPHIC_CARDIOMYOPATHY_HCM;KEGG_DILATED_CARDIOMYOPATHY	.	.	.
	chr2	76782329	76782329	C	A	60	PASS	exonic	NM_011652,NM_028004	.	missense SNV	Ttn:NM_028004:exon107:c.G26424T:p.K8808N,Ttn:NM_011652:exon228:c.G46167T:p.K15389N	.	.	.	DP=23;VDB=0.520678;SGB=-0.616816;RPB=0.59731;MQB=0.0878622;MQSB=0.944319;BQB=0.203162;MQ0F=0;ICB=1;HOB=0.5;AC=1;AN=2;DP4=8,9,4,2;MQ=49	GT:PL:DP:DV:SP	0/1:95,0,255:23:6:2	C	A	0	1	Cardiomyopathy, dilated, 1G;Cardiomyopathy, familial hypertrophic, 9;Muscular dystrophy, limb-girdle, type 2J;Myopathy, early-onset, with fatal cardiomyopathy;Myopathy, proximal, with early respiratory muscle involvement;Tibial muscular dystrophy, tardive	NA	.	MUSCLE_DEVELOPMENT;PROTEIN_AUTOPROCESSING;SYSTEM_DEVELOPMENT;CELL_DEVELOPMENT;BIOPOLYMER_METABOLIC_PROCESS;DEVELOPMENTAL_MATURATION;STRIATED_MUSCLE_DEVELOPMENT;M_PHASE;MYOBLAST_DIFFERENTIATION;ORGANELLE_ORGANIZATION_AND_BIOGENESIS;PROTEIN_AMINO_ACID_AUTOPHOSPHORYLATION;MUSCLE_CELL_DIFFERENTIATION;ACTIN_FILAMENT_BASED_PROCESS;CELL_CYCLE_PROCESS;MITOTIC_CELL_CYCLE;CELL_CYCLE_PHASE;MULTICELLULAR_ORG…	ORGANELLE_PART;SARCOMERE;CYTOPLASMIC_PART;CONTRACTILE_FIBER;MYOFIBRIL;NUCLEAR_CHROMOSOME;NUCLEAR_PART;CYTOPLASM;NON_MEMBRANE_BOUND_ORGANELLE;NUCLEUS;CONDENSED_NUCLEAR_CHROMOSOME;CONTRACTILE_FIBER_PART;INTRACELLULAR_NON_MEMBRANE_BOUND_ORGANELLE;INTRACELLULAR_ORGANELLE_PART;CONDENSED_CHROMOSOME;CHROMOSOME	NUCLEOTIDE_BINDING;PHOSPHOTRANSFERASE_ACTIVITY_ALCOHOL_GROUP_AS_ACCEPTOR;PURINE_NUCLEOTIDE_BINDING;IDENTICAL_PROTEIN_BINDING;PROTEIN_KINASE_ACTIVITY;ADENYL_RIBONUCLEOTIDE_BINDING;ADENYL_NUCLEOTIDE_BINDING;KINASE_ACTIVITY;PROTEIN_SERINE_THREONINE_KINASE_ACTIVITY;STRUCTURAL_MOLECULE_ACTIVITY;CYTOSKELETAL_PROTEIN_BINDING;TRANSFERASE_ACTIVITY_TRANSFERRING_PHOSPHORUS_CONTAINING_GROUPS;STRUCTURAL_CONST…	KEGG_HYPERTROPHIC_CARDIOMYOPATHY_HCM;KEGG_DILATED_CARDIOMYOPATHY	.	.	.
	chr2	76811269	76811269	G	C	157	PASS	exonic	NM_011652,NM_028004	.	synonymous SNV	Ttn:NM_028004:exon60:c.C15501G:p.P5167P,Ttn:NM_011652:exon181:c.C35244G:p.P11748P	.	.	.	DP=20;VDB=0.295206;SGB=-0.662043;RPB=0.705248;MQB=0.00374512;MQSB=0.381255;BQB=0.916401;MQ0F=0;ICB=1;HOB=0.5;AC=1;AN=2;DP4=3,8,5,4;MQ=48	GT:PL:DP:DV:SP	0/1:190,0,221:20:9:4	G	C	0	1	Cardiomyopathy, dilated, 1G;Cardiomyopathy, familial hypertrophic, 9;Muscular dystrophy, limb-girdle, type 2J;Myopathy, early-onset, with fatal cardiomyopathy;Myopathy, proximal, with early respiratory muscle involvement;Tibial muscular dystrophy, tardive	NA	.	MUSCLE_DEVELOPMENT;PROTEIN_AUTOPROCESSING;SYSTEM_DEVELOPMENT;CELL_DEVELOPMENT;BIOPOLYMER_METABOLIC_PROCESS;DEVELOPMENTAL_MATURATION;STRIATED_MUSCLE_DEVELOPMENT;M_PHASE;MYOBLAST_DIFFERENTIATION;ORGANELLE_ORGANIZATION_AND_BIOGENESIS;PROTEIN_AMINO_ACID_AUTOPHOSPHORYLATION;MUSCLE_CELL_DIFFERENTIATION;ACTIN_FILAMENT_BASED_PROCESS;CELL_CYCLE_PROCESS;MITOTIC_CELL_CYCLE;CELL_CYCLE_PHASE;MULTICELLULAR_ORG…	ORGANELLE_PART;SARCOMERE;CYTOPLASMIC_PART;CONTRACTILE_FIBER;MYOFIBRIL;NUCLEAR_CHROMOSOME;NUCLEAR_PART;CYTOPLASM;NON_MEMBRANE_BOUND_ORGANELLE;NUCLEUS;CONDENSED_NUCLEAR_CHROMOSOME;CONTRACTILE_FIBER_PART;INTRACELLULAR_NON_MEMBRANE_BOUND_ORGANELLE;INTRACELLULAR_ORGANELLE_PART;CONDENSED_CHROMOSOME;CHROMOSOME	NUCLEOTIDE_BINDING;PHOSPHOTRANSFERASE_ACTIVITY_ALCOHOL_GROUP_AS_ACCEPTOR;PURINE_NUCLEOTIDE_BINDING;IDENTICAL_PROTEIN_BINDING;PROTEIN_KINASE_ACTIVITY;ADENYL_RIBONUCLEOTIDE_BINDING;ADENYL_NUCLEOTIDE_BINDING;KINASE_ACTIVITY;PROTEIN_SERINE_THREONINE_KINASE_ACTIVITY;STRUCTURAL_MOLECULE_ACTIVITY;CYTOSKELETAL_PROTEIN_BINDING;TRANSFERASE_ACTIVITY_TRANSFERRING_PHOSPHORUS_CONTAINING_GROUPS;STRUCTURAL_CONST…	KEGG_HYPERTROPHIC_CARDIOMYOPATHY_HCM;KEGG_DILATED_CARDIOMYOPATHY	.	.	.
	chr2	76842845	76842845	G	T	102	PASS	exonic	NM_011652	.	missense SNV	Ttn:NM_011652:exon147:c.C30962A:p.P10321H	.	.	.	DP=19;VDB=0.987118;SGB=-0.616816;RPB=0.875749;MQB=0.00339922;MQSB=0.20529;BQB=1;MQ0F=0;ICB=1;HOB=0.5;AC=1;AN=2;DP4=10,2,2,4;MQ=48	GT:PL:DP:DV:SP	0/1:136,0,218:18:6:10	G	T	0	1	Cardiomyopathy, dilated, 1G;Cardiomyopathy, familial hypertrophic, 9;Muscular dystrophy, limb-girdle, type 2J;Myopathy, early-onset, with fatal cardiomyopathy;Myopathy, proximal, with early respiratory muscle involvement;Tibial muscular dystrophy, tardive	NA	.	MUSCLE_DEVELOPMENT;PROTEIN_AUTOPROCESSING;SYSTEM_DEVELOPMENT;CELL_DEVELOPMENT;BIOPOLYMER_METABOLIC_PROCESS;DEVELOPMENTAL_MATURATION;STRIATED_MUSCLE_DEVELOPMENT;M_PHASE;MYOBLAST_DIFFERENTIATION;ORGANELLE_ORGANIZATION_AND_BIOGENESIS;PROTEIN_AMINO_ACID_AUTOPHOSPHORYLATION;MUSCLE_CELL_DIFFERENTIATION;ACTIN_FILAMENT_BASED_PROCESS;CELL_CYCLE_PROCESS;MITOTIC_CELL_CYCLE;CELL_CYCLE_PHASE;MULTICELLULAR_ORG…	ORGANELLE_PART;SARCOMERE;CYTOPLASMIC_PART;CONTRACTILE_FIBER;MYOFIBRIL;NUCLEAR_CHROMOSOME;NUCLEAR_PART;CYTOPLASM;NON_MEMBRANE_BOUND_ORGANELLE;NUCLEUS;CONDENSED_NUCLEAR_CHROMOSOME;CONTRACTILE_FIBER_PART;INTRACELLULAR_NON_MEMBRANE_BOUND_ORGANELLE;INTRACELLULAR_ORGANELLE_PART;CONDENSED_CHROMOSOME;CHROMOSOME	NUCLEOTIDE_BINDING;PHOSPHOTRANSFERASE_ACTIVITY_ALCOHOL_GROUP_AS_ACCEPTOR;PURINE_NUCLEOTIDE_BINDING;IDENTICAL_PROTEIN_BINDING;PROTEIN_KINASE_ACTIVITY;ADENYL_RIBONUCLEOTIDE_BINDING;ADENYL_NUCLEOTIDE_BINDING;KINASE_ACTIVITY;PROTEIN_SERINE_THREONINE_KINASE_ACTIVITY;STRUCTURAL_MOLECULE_ACTIVITY;CYTOSKELETAL_PROTEIN_BINDING;TRANSFERASE_ACTIVITY_TRANSFERRING_PHOSPHORUS_CONTAINING_GROUPS;STRUCTURAL_CONST…	KEGG_HYPERTROPHIC_CARDIOMYOPATHY_HCM;KEGG_DILATED_CARDIOMYOPATHY	.	.	.
	chr2	76857427	76857427	G	T	112	PASS	exonic	NM_011652	.	missense SNV	Ttn:NM_011652:exon121:c.C28231A:p.P9411T	.	.	.	DP=25;VDB=0.612706;SGB=-0.651104;RPB=0.995323;MQB=0.000553084;MQSB=0.303926;BQB=0.875173;MQ0F=0;ICB=1;HOB=0.5;AC=1;AN=2;DP4=8,7,1,7;MQ=48	GT:PL:DP:DV:SP	0/1:145,0,255:23:8:11	G	T	0	1	Cardiomyopathy, dilated, 1G;Cardiomyopathy, familial hypertrophic, 9;Muscular dystrophy, limb-girdle, type 2J;Myopathy, early-onset, with fatal cardiomyopathy;Myopathy, proximal, with early respiratory muscle involvement;Tibial muscular dystrophy, tardive	NA	.	MUSCLE_DEVELOPMENT;PROTEIN_AUTOPROCESSING;SYSTEM_DEVELOPMENT;CELL_DEVELOPMENT;BIOPOLYMER_METABOLIC_PROCESS;DEVELOPMENTAL_MATURATION;STRIATED_MUSCLE_DEVELOPMENT;M_PHASE;MYOBLAST_DIFFERENTIATION;ORGANELLE_ORGANIZATION_AND_BIOGENESIS;PROTEIN_AMINO_ACID_AUTOPHOSPHORYLATION;MUSCLE_CELL_DIFFERENTIATION;ACTIN_FILAMENT_BASED_PROCESS;CELL_CYCLE_PROCESS;MITOTIC_CELL_CYCLE;CELL_CYCLE_PHASE;MULTICELLULAR_ORG…	ORGANELLE_PART;SARCOMERE;CYTOPLASMIC_PART;CONTRACTILE_FIBER;MYOFIBRIL;NUCLEAR_CHROMOSOME;NUCLEAR_PART;CYTOPLASM;NON_MEMBRANE_BOUND_ORGANELLE;NUCLEUS;CONDENSED_NUCLEAR_CHROMOSOME;CONTRACTILE_FIBER_PART;INTRACELLULAR_NON_MEMBRANE_BOUND_ORGANELLE;INTRACELLULAR_ORGANELLE_PART;CONDENSED_CHROMOSOME;CHROMOSOME	NUCLEOTIDE_BINDING;PHOSPHOTRANSFERASE_ACTIVITY_ALCOHOL_GROUP_AS_ACCEPTOR;PURINE_NUCLEOTIDE_BINDING;IDENTICAL_PROTEIN_BINDING;PROTEIN_KINASE_ACTIVITY;ADENYL_RIBONUCLEOTIDE_BINDING;ADENYL_NUCLEOTIDE_BINDING;KINASE_ACTIVITY;PROTEIN_SERINE_THREONINE_KINASE_ACTIVITY;STRUCTURAL_MOLECULE_ACTIVITY;CYTOSKELETAL_PROTEIN_BINDING;TRANSFERASE_ACTIVITY_TRANSFERRING_PHOSPHORUS_CONTAINING_GROUPS;STRUCTURAL_CONST…	KEGG_HYPERTROPHIC_CARDIOMYOPATHY_HCM;KEGG_DILATED_CARDIOMYOPATHY	.	.	.
	chr2	76868471	76868471	G	A	146	PASS	exonic	NM_011652	.	synonymous SNV	Ttn:NM_011652:exon104:c.C26499T:p.R8833R	.	.	rs255168300	DP=29;VDB=0.97556;SGB=-0.662043;RPB=0.896555;MQB=0.000144125;MQSB=0.869082;BQB=0.975797;MQ0F=0;ICB=1;HOB=0.5;AC=1;AN=2;DP4=11,8,4,5;MQ=46	GT:PL:DP:DV:SP	0/1:180,0,255:28:9:2	G	A	0	1	Cardiomyopathy, dilated, 1G;Cardiomyopathy, familial hypertrophic, 9;Muscular dystrophy, limb-girdle, type 2J;Myopathy, early-onset, with fatal cardiomyopathy;Myopathy, proximal, with early respiratory muscle involvement;Tibial muscular dystrophy, tardive	NA	.	MUSCLE_DEVELOPMENT;PROTEIN_AUTOPROCESSING;SYSTEM_DEVELOPMENT;CELL_DEVELOPMENT;BIOPOLYMER_METABOLIC_PROCESS;DEVELOPMENTAL_MATURATION;STRIATED_MUSCLE_DEVELOPMENT;M_PHASE;MYOBLAST_DIFFERENTIATION;ORGANELLE_ORGANIZATION_AND_BIOGENESIS;PROTEIN_AMINO_ACID_AUTOPHOSPHORYLATION;MUSCLE_CELL_DIFFERENTIATION;ACTIN_FILAMENT_BASED_PROCESS;CELL_CYCLE_PROCESS;MITOTIC_CELL_CYCLE;CELL_CYCLE_PHASE;MULTICELLULAR_ORG…	ORGANELLE_PART;SARCOMERE;CYTOPLASMIC_PART;CONTRACTILE_FIBER;MYOFIBRIL;NUCLEAR_CHROMOSOME;NUCLEAR_PART;CYTOPLASM;NON_MEMBRANE_BOUND_ORGANELLE;NUCLEUS;CONDENSED_NUCLEAR_CHROMOSOME;CONTRACTILE_FIBER_PART;INTRACELLULAR_NON_MEMBRANE_BOUND_ORGANELLE;INTRACELLULAR_ORGANELLE_PART;CONDENSED_CHROMOSOME;CHROMOSOME	NUCLEOTIDE_BINDING;PHOSPHOTRANSFERASE_ACTIVITY_ALCOHOL_GROUP_AS_ACCEPTOR;PURINE_NUCLEOTIDE_BINDING;IDENTICAL_PROTEIN_BINDING;PROTEIN_KINASE_ACTIVITY;ADENYL_RIBONUCLEOTIDE_BINDING;ADENYL_NUCLEOTIDE_BINDING;KINASE_ACTIVITY;PROTEIN_SERINE_THREONINE_KINASE_ACTIVITY;STRUCTURAL_MOLECULE_ACTIVITY;CYTOSKELETAL_PROTEIN_BINDING;TRANSFERASE_ACTIVITY_TRANSFERRING_PHOSPHORUS_CONTAINING_GROUPS;STRUCTURAL_CONST…	KEGG_HYPERTROPHIC_CARDIOMYOPATHY_HCM;KEGG_DILATED_CARDIOMYOPATHY	.	.	.
	chr2	76868474	76868474	C	T	143	PASS	exonic	NM_011652	.	synonymous SNV	Ttn:NM_011652:exon104:c.G26496A:p.K8832K	.	.	rs221109332	DP=29;VDB=0.97556;SGB=-0.662043;RPB=0.896555;MQB=0.000144125;MQSB=0.869082;BQB=0.985288;MQ0F=0;ICB=1;HOB=0.5;AC=1;AN=2;DP4=11,8,4,5;MQ=46	GT:PL:DP:DV:SP	0/1:177,0,255:28:9:2	C	T	0	1	Cardiomyopathy, dilated, 1G;Cardiomyopathy, familial hypertrophic, 9;Muscular dystrophy, limb-girdle, type 2J;Myopathy, early-onset, with fatal cardiomyopathy;Myopathy, proximal, with early respiratory muscle involvement;Tibial muscular dystrophy, tardive	NA	.	MUSCLE_DEVELOPMENT;PROTEIN_AUTOPROCESSING;SYSTEM_DEVELOPMENT;CELL_DEVELOPMENT;BIOPOLYMER_METABOLIC_PROCESS;DEVELOPMENTAL_MATURATION;STRIATED_MUSCLE_DEVELOPMENT;M_PHASE;MYOBLAST_DIFFERENTIATION;ORGANELLE_ORGANIZATION_AND_BIOGENESIS;PROTEIN_AMINO_ACID_AUTOPHOSPHORYLATION;MUSCLE_CELL_DIFFERENTIATION;ACTIN_FILAMENT_BASED_PROCESS;CELL_CYCLE_PROCESS;MITOTIC_CELL_CYCLE;CELL_CYCLE_PHASE;MULTICELLULAR_ORG…	ORGANELLE_PART;SARCOMERE;CYTOPLASMIC_PART;CONTRACTILE_FIBER;MYOFIBRIL;NUCLEAR_CHROMOSOME;NUCLEAR_PART;CYTOPLASM;NON_MEMBRANE_BOUND_ORGANELLE;NUCLEUS;CONDENSED_NUCLEAR_CHROMOSOME;CONTRACTILE_FIBER_PART;INTRACELLULAR_NON_MEMBRANE_BOUND_ORGANELLE;INTRACELLULAR_ORGANELLE_PART;CONDENSED_CHROMOSOME;CHROMOSOME	NUCLEOTIDE_BINDING;PHOSPHOTRANSFERASE_ACTIVITY_ALCOHOL_GROUP_AS_ACCEPTOR;PURINE_NUCLEOTIDE_BINDING;IDENTICAL_PROTEIN_BINDING;PROTEIN_KINASE_ACTIVITY;ADENYL_RIBONUCLEOTIDE_BINDING;ADENYL_NUCLEOTIDE_BINDING;KINASE_ACTIVITY;PROTEIN_SERINE_THREONINE_KINASE_ACTIVITY;STRUCTURAL_MOLECULE_ACTIVITY;CYTOSKELETAL_PROTEIN_BINDING;TRANSFERASE_ACTIVITY_TRANSFERRING_PHOSPHORUS_CONTAINING_GROUPS;STRUCTURAL_CONST…	KEGG_HYPERTROPHIC_CARDIOMYOPATHY_HCM;KEGG_DILATED_CARDIOMYOPATHY	.	.	.
	chr2	76873958	76873958	C	T	104	PASS	exonic	NM_011652	.	synonymous SNV	Ttn:NM_011652:exon97:c.G25044A:p.P8348P	.	.	rs257810953	DP=16;VDB=0.262259;SGB=-0.636426;RPB=0.933674;MQB=0.162817;MQSB=0.817356;BQB=0.360231;MQ0F=0;ICB=1;HOB=0.5;AC=1;AN=2;DP4=5,4,2,5;MQ=49	GT:PL:DP:DV:SP	0/1:137,0,207:16:7:4	C	T	0	1	Cardiomyopathy, dilated, 1G;Cardiomyopathy, familial hypertrophic, 9;Muscular dystrophy, limb-girdle, type 2J;Myopathy, early-onset, with fatal cardiomyopathy;Myopathy, proximal, with early respiratory muscle involvement;Tibial muscular dystrophy, tardive	NA	.	MUSCLE_DEVELOPMENT;PROTEIN_AUTOPROCESSING;SYSTEM_DEVELOPMENT;CELL_DEVELOPMENT;BIOPOLYMER_METABOLIC_PROCESS;DEVELOPMENTAL_MATURATION;STRIATED_MUSCLE_DEVELOPMENT;M_PHASE;MYOBLAST_DIFFERENTIATION;ORGANELLE_ORGANIZATION_AND_BIOGENESIS;PROTEIN_AMINO_ACID_AUTOPHOSPHORYLATION;MUSCLE_CELL_DIFFERENTIATION;ACTIN_FILAMENT_BASED_PROCESS;CELL_CYCLE_PROCESS;MITOTIC_CELL_CYCLE;CELL_CYCLE_PHASE;MULTICELLULAR_ORG…	ORGANELLE_PART;SARCOMERE;CYTOPLASMIC_PART;CONTRACTILE_FIBER;MYOFIBRIL;NUCLEAR_CHROMOSOME;NUCLEAR_PART;CYTOPLASM;NON_MEMBRANE_BOUND_ORGANELLE;NUCLEUS;CONDENSED_NUCLEAR_CHROMOSOME;CONTRACTILE_FIBER_PART;INTRACELLULAR_NON_MEMBRANE_BOUND_ORGANELLE;INTRACELLULAR_ORGANELLE_PART;CONDENSED_CHROMOSOME;CHROMOSOME	NUCLEOTIDE_BINDING;PHOSPHOTRANSFERASE_ACTIVITY_ALCOHOL_GROUP_AS_ACCEPTOR;PURINE_NUCLEOTIDE_BINDING;IDENTICAL_PROTEIN_BINDING;PROTEIN_KINASE_ACTIVITY;ADENYL_RIBONUCLEOTIDE_BINDING;ADENYL_NUCLEOTIDE_BINDING;KINASE_ACTIVITY;PROTEIN_SERINE_THREONINE_KINASE_ACTIVITY;STRUCTURAL_MOLECULE_ACTIVITY;CYTOSKELETAL_PROTEIN_BINDING;TRANSFERASE_ACTIVITY_TRANSFERRING_PHOSPHORUS_CONTAINING_GROUPS;STRUCTURAL_CONST…	KEGG_HYPERTROPHIC_CARDIOMYOPATHY_HCM;KEGG_DILATED_CARDIOMYOPATHY	.	.	.
	chr2	76877087	76877087	A	G	44.4389	PASS	exonic	NM_011652	.	synonymous SNV	Ttn:NM_011652:exon94:c.T24219C:p.A8073A	.	.	rs27967370	DP=19;VDB=0.0846253;SGB=-0.556411;RPB=0.537025;MQB=0.0120216;MQSB=0.951002;BQB=0.977696;MQ0F=0;ICB=1;HOB=0.5;AC=1;AN=2;DP4=8,6,3,1;MQ=49	GT:PL:DP:DV:SP	0/1:79,0,255:18:4:0	A	G	0	1	Cardiomyopathy, dilated, 1G;Cardiomyopathy, familial hypertrophic, 9;Muscular dystrophy, limb-girdle, type 2J;Myopathy, early-onset, with fatal cardiomyopathy;Myopathy, proximal, with early respiratory muscle involvement;Tibial muscular dystrophy, tardive	NA	.	MUSCLE_DEVELOPMENT;PROTEIN_AUTOPROCESSING;SYSTEM_DEVELOPMENT;CELL_DEVELOPMENT;BIOPOLYMER_METABOLIC_PROCESS;DEVELOPMENTAL_MATURATION;STRIATED_MUSCLE_DEVELOPMENT;M_PHASE;MYOBLAST_DIFFERENTIATION;ORGANELLE_ORGANIZATION_AND_BIOGENESIS;PROTEIN_AMINO_ACID_AUTOPHOSPHORYLATION;MUSCLE_CELL_DIFFERENTIATION;ACTIN_FILAMENT_BASED_PROCESS;CELL_CYCLE_PROCESS;MITOTIC_CELL_CYCLE;CELL_CYCLE_PHASE;MULTICELLULAR_ORG…	ORGANELLE_PART;SARCOMERE;CYTOPLASMIC_PART;CONTRACTILE_FIBER;MYOFIBRIL;NUCLEAR_CHROMOSOME;NUCLEAR_PART;CYTOPLASM;NON_MEMBRANE_BOUND_ORGANELLE;NUCLEUS;CONDENSED_NUCLEAR_CHROMOSOME;CONTRACTILE_FIBER_PART;INTRACELLULAR_NON_MEMBRANE_BOUND_ORGANELLE;INTRACELLULAR_ORGANELLE_PART;CONDENSED_CHROMOSOME;CHROMOSOME	NUCLEOTIDE_BINDING;PHOSPHOTRANSFERASE_ACTIVITY_ALCOHOL_GROUP_AS_ACCEPTOR;PURINE_NUCLEOTIDE_BINDING;IDENTICAL_PROTEIN_BINDING;PROTEIN_KINASE_ACTIVITY;ADENYL_RIBONUCLEOTIDE_BINDING;ADENYL_NUCLEOTIDE_BINDING;KINASE_ACTIVITY;PROTEIN_SERINE_THREONINE_KINASE_ACTIVITY;STRUCTURAL_MOLECULE_ACTIVITY;CYTOSKELETAL_PROTEIN_BINDING;TRANSFERASE_ACTIVITY_TRANSFERRING_PHOSPHORUS_CONTAINING_GROUPS;STRUCTURAL_CONST…	KEGG_HYPERTROPHIC_CARDIOMYOPATHY_HCM;KEGG_DILATED_CARDIOMYOPATHY	.	.	.
	chr2	76877910	76877910	A	G	106	PASS	exonic	NM_011652	.	synonymous SNV	Ttn:NM_011652:exon93:c.T24129C:p.T8043T	.	.	rs27949365	DP=25;VDB=0.878485;SGB=-0.636426;RPB=0.669823;MQB=0.0012535;MQSB=0.740818;BQB=0.757075;MQ0F=0;ICB=1;HOB=0.5;AC=1;AN=2;DP4=6,8,5,2;MQ=47	GT:PL:DP:DV:SP	0/1:140,0,255:21:7:4	A	G	0	1	Cardiomyopathy, dilated, 1G;Cardiomyopathy, familial hypertrophic, 9;Muscular dystrophy, limb-girdle, type 2J;Myopathy, early-onset, with fatal cardiomyopathy;Myopathy, proximal, with early respiratory muscle involvement;Tibial muscular dystrophy, tardive	NA	.	MUSCLE_DEVELOPMENT;PROTEIN_AUTOPROCESSING;SYSTEM_DEVELOPMENT;CELL_DEVELOPMENT;BIOPOLYMER_METABOLIC_PROCESS;DEVELOPMENTAL_MATURATION;STRIATED_MUSCLE_DEVELOPMENT;M_PHASE;MYOBLAST_DIFFERENTIATION;ORGANELLE_ORGANIZATION_AND_BIOGENESIS;PROTEIN_AMINO_ACID_AUTOPHOSPHORYLATION;MUSCLE_CELL_DIFFERENTIATION;ACTIN_FILAMENT_BASED_PROCESS;CELL_CYCLE_PROCESS;MITOTIC_CELL_CYCLE;CELL_CYCLE_PHASE;MULTICELLULAR_ORG…	ORGANELLE_PART;SARCOMERE;CYTOPLASMIC_PART;CONTRACTILE_FIBER;MYOFIBRIL;NUCLEAR_CHROMOSOME;NUCLEAR_PART;CYTOPLASM;NON_MEMBRANE_BOUND_ORGANELLE;NUCLEUS;CONDENSED_NUCLEAR_CHROMOSOME;CONTRACTILE_FIBER_PART;INTRACELLULAR_NON_MEMBRANE_BOUND_ORGANELLE;INTRACELLULAR_ORGANELLE_PART;CONDENSED_CHROMOSOME;CHROMOSOME	NUCLEOTIDE_BINDING;PHOSPHOTRANSFERASE_ACTIVITY_ALCOHOL_GROUP_AS_ACCEPTOR;PURINE_NUCLEOTIDE_BINDING;IDENTICAL_PROTEIN_BINDING;PROTEIN_KINASE_ACTIVITY;ADENYL_RIBONUCLEOTIDE_BINDING;ADENYL_NUCLEOTIDE_BINDING;KINASE_ACTIVITY;PROTEIN_SERINE_THREONINE_KINASE_ACTIVITY;STRUCTURAL_MOLECULE_ACTIVITY;CYTOSKELETAL_PROTEIN_BINDING;TRANSFERASE_ACTIVITY_TRANSFERRING_PHOSPHORUS_CONTAINING_GROUPS;STRUCTURAL_CONST…	KEGG_HYPERTROPHIC_CARDIOMYOPATHY_HCM;KEGG_DILATED_CARDIOMYOPATHY	.	.	.
	chr2	76878819	76878819	A	G	84	PASS	exonic	NM_011652	.	synonymous SNV	Ttn:NM_011652:exon91:c.T23433C:p.P7811P	.	.	rs27949355	DP=21;VDB=0.108254;SGB=-0.616816;RPB=0.201286;MQB=0.0782001;MQSB=0.693041;BQB=0.993205;MQ0F=0;ICB=1;HOB=0.5;AC=1;AN=2;DP4=4,11,2,4;MQ=48	GT:PL:DP:DV:SP	0/1:118,0,250:21:6:0	A	G	0	1	Cardiomyopathy, dilated, 1G;Cardiomyopathy, familial hypertrophic, 9;Muscular dystrophy, limb-girdle, type 2J;Myopathy, early-onset, with fatal cardiomyopathy;Myopathy, proximal, with early respiratory muscle involvement;Tibial muscular dystrophy, tardive	NA	.	MUSCLE_DEVELOPMENT;PROTEIN_AUTOPROCESSING;SYSTEM_DEVELOPMENT;CELL_DEVELOPMENT;BIOPOLYMER_METABOLIC_PROCESS;DEVELOPMENTAL_MATURATION;STRIATED_MUSCLE_DEVELOPMENT;M_PHASE;MYOBLAST_DIFFERENTIATION;ORGANELLE_ORGANIZATION_AND_BIOGENESIS;PROTEIN_AMINO_ACID_AUTOPHOSPHORYLATION;MUSCLE_CELL_DIFFERENTIATION;ACTIN_FILAMENT_BASED_PROCESS;CELL_CYCLE_PROCESS;MITOTIC_CELL_CYCLE;CELL_CYCLE_PHASE;MULTICELLULAR_ORG…	ORGANELLE_PART;SARCOMERE;CYTOPLASMIC_PART;CONTRACTILE_FIBER;MYOFIBRIL;NUCLEAR_CHROMOSOME;NUCLEAR_PART;CYTOPLASM;NON_MEMBRANE_BOUND_ORGANELLE;NUCLEUS;CONDENSED_NUCLEAR_CHROMOSOME;CONTRACTILE_FIBER_PART;INTRACELLULAR_NON_MEMBRANE_BOUND_ORGANELLE;INTRACELLULAR_ORGANELLE_PART;CONDENSED_CHROMOSOME;CHROMOSOME	NUCLEOTIDE_BINDING;PHOSPHOTRANSFERASE_ACTIVITY_ALCOHOL_GROUP_AS_ACCEPTOR;PURINE_NUCLEOTIDE_BINDING;IDENTICAL_PROTEIN_BINDING;PROTEIN_KINASE_ACTIVITY;ADENYL_RIBONUCLEOTIDE_BINDING;ADENYL_NUCLEOTIDE_BINDING;KINASE_ACTIVITY;PROTEIN_SERINE_THREONINE_KINASE_ACTIVITY;STRUCTURAL_MOLECULE_ACTIVITY;CYTOSKELETAL_PROTEIN_BINDING;TRANSFERASE_ACTIVITY_TRANSFERRING_PHOSPHORUS_CONTAINING_GROUPS;STRUCTURAL_CONST…	KEGG_HYPERTROPHIC_CARDIOMYOPATHY_HCM;KEGG_DILATED_CARDIOMYOPATHY	.	.	.
	chr2	76879119	76879119	A	G	83	PASS	exonic	NM_011652	.	synonymous SNV	Ttn:NM_011652:exon90:c.T23238C:p.Y7746Y	.	.	rs27949351	DP=30;VDB=0.632197;SGB=-0.636426;RPB=0.997082;MQB=0.000452827;MQSB=0.994065;BQB=0.938346;MQ0F=0;ICB=1;HOB=0.5;AC=1;AN=2;DP4=11,11,3,4;MQ=46	GT:PL:DP:DV:SP	0/1:117,0,255:29:7:0	A	G	0	1	Cardiomyopathy, dilated, 1G;Cardiomyopathy, familial hypertrophic, 9;Muscular dystrophy, limb-girdle, type 2J;Myopathy, early-onset, with fatal cardiomyopathy;Myopathy, proximal, with early respiratory muscle involvement;Tibial muscular dystrophy, tardive	NA	.	MUSCLE_DEVELOPMENT;PROTEIN_AUTOPROCESSING;SYSTEM_DEVELOPMENT;CELL_DEVELOPMENT;BIOPOLYMER_METABOLIC_PROCESS;DEVELOPMENTAL_MATURATION;STRIATED_MUSCLE_DEVELOPMENT;M_PHASE;MYOBLAST_DIFFERENTIATION;ORGANELLE_ORGANIZATION_AND_BIOGENESIS;PROTEIN_AMINO_ACID_AUTOPHOSPHORYLATION;MUSCLE_CELL_DIFFERENTIATION;ACTIN_FILAMENT_BASED_PROCESS;CELL_CYCLE_PROCESS;MITOTIC_CELL_CYCLE;CELL_CYCLE_PHASE;MULTICELLULAR_ORG…	ORGANELLE_PART;SARCOMERE;CYTOPLASMIC_PART;CONTRACTILE_FIBER;MYOFIBRIL;NUCLEAR_CHROMOSOME;NUCLEAR_PART;CYTOPLASM;NON_MEMBRANE_BOUND_ORGANELLE;NUCLEUS;CONDENSED_NUCLEAR_CHROMOSOME;CONTRACTILE_FIBER_PART;INTRACELLULAR_NON_MEMBRANE_BOUND_ORGANELLE;INTRACELLULAR_ORGANELLE_PART;CONDENSED_CHROMOSOME;CHROMOSOME	NUCLEOTIDE_BINDING;PHOSPHOTRANSFERASE_ACTIVITY_ALCOHOL_GROUP_AS_ACCEPTOR;PURINE_NUCLEOTIDE_BINDING;IDENTICAL_PROTEIN_BINDING;PROTEIN_KINASE_ACTIVITY;ADENYL_RIBONUCLEOTIDE_BINDING;ADENYL_NUCLEOTIDE_BINDING;KINASE_ACTIVITY;PROTEIN_SERINE_THREONINE_KINASE_ACTIVITY;STRUCTURAL_MOLECULE_ACTIVITY;CYTOSKELETAL_PROTEIN_BINDING;TRANSFERASE_ACTIVITY_TRANSFERRING_PHOSPHORUS_CONTAINING_GROUPS;STRUCTURAL_CONST…	KEGG_HYPERTROPHIC_CARDIOMYOPATHY_HCM;KEGG_DILATED_CARDIOMYOPATHY	.	.	.
	chr2	76879128	76879128	G	A	83	PASS	exonic	NM_011652	.	synonymous SNV	Ttn:NM_011652:exon90:c.C23229T:p.A7743A	.	.	rs221383231	DP=30;VDB=0.632197;SGB=-0.636426;RPB=0.761053;MQB=0.000452827;MQSB=0.91688;BQB=0.938346;MQ0F=0;ICB=1;HOB=0.5;AC=1;AN=2;DP4=13,9,3,4;MQ=46	GT:PL:DP:DV:SP	0/1:117,0,255:29:7:2	G	A	0	1	Cardiomyopathy, dilated, 1G;Cardiomyopathy, familial hypertrophic, 9;Muscular dystrophy, limb-girdle, type 2J;Myopathy, early-onset, with fatal cardiomyopathy;Myopathy, proximal, with early respiratory muscle involvement;Tibial muscular dystrophy, tardive	NA	.	MUSCLE_DEVELOPMENT;PROTEIN_AUTOPROCESSING;SYSTEM_DEVELOPMENT;CELL_DEVELOPMENT;BIOPOLYMER_METABOLIC_PROCESS;DEVELOPMENTAL_MATURATION;STRIATED_MUSCLE_DEVELOPMENT;M_PHASE;MYOBLAST_DIFFERENTIATION;ORGANELLE_ORGANIZATION_AND_BIOGENESIS;PROTEIN_AMINO_ACID_AUTOPHOSPHORYLATION;MUSCLE_CELL_DIFFERENTIATION;ACTIN_FILAMENT_BASED_PROCESS;CELL_CYCLE_PROCESS;MITOTIC_CELL_CYCLE;CELL_CYCLE_PHASE;MULTICELLULAR_ORG…	ORGANELLE_PART;SARCOMERE;CYTOPLASMIC_PART;CONTRACTILE_FIBER;MYOFIBRIL;NUCLEAR_CHROMOSOME;NUCLEAR_PART;CYTOPLASM;NON_MEMBRANE_BOUND_ORGANELLE;NUCLEUS;CONDENSED_NUCLEAR_CHROMOSOME;CONTRACTILE_FIBER_PART;INTRACELLULAR_NON_MEMBRANE_BOUND_ORGANELLE;INTRACELLULAR_ORGANELLE_PART;CONDENSED_CHROMOSOME;CHROMOSOME	NUCLEOTIDE_BINDING;PHOSPHOTRANSFERASE_ACTIVITY_ALCOHOL_GROUP_AS_ACCEPTOR;PURINE_NUCLEOTIDE_BINDING;IDENTICAL_PROTEIN_BINDING;PROTEIN_KINASE_ACTIVITY;ADENYL_RIBONUCLEOTIDE_BINDING;ADENYL_NUCLEOTIDE_BINDING;KINASE_ACTIVITY;PROTEIN_SERINE_THREONINE_KINASE_ACTIVITY;STRUCTURAL_MOLECULE_ACTIVITY;CYTOSKELETAL_PROTEIN_BINDING;TRANSFERASE_ACTIVITY_TRANSFERRING_PHOSPHORUS_CONTAINING_GROUPS;STRUCTURAL_CONST…	KEGG_HYPERTROPHIC_CARDIOMYOPATHY_HCM;KEGG_DILATED_CARDIOMYOPATHY	.	.	.
	chr2	76880066	76880066	A	G	72	PASS	exonic	NM_011652	.	missense SNV	Ttn:NM_011652:exon89:c.T22928C:p.V7643A	.	.	rs27949344	DP=24;VDB=0.888498;SGB=-0.616816;RPB=0.990244;MQB=0.00170362;MQSB=0.499458;BQB=0.819936;MQ0F=0;ICB=1;HOB=0.5;AC=1;AN=2;DP4=9,8,1,5;MQ=48	GT:PL:DP:DV:SP	0/1:106,0,255:23:6:7	A	G	0	1	Cardiomyopathy, dilated, 1G;Cardiomyopathy, familial hypertrophic, 9;Muscular dystrophy, limb-girdle, type 2J;Myopathy, early-onset, with fatal cardiomyopathy;Myopathy, proximal, with early respiratory muscle involvement;Tibial muscular dystrophy, tardive	NA	.	MUSCLE_DEVELOPMENT;PROTEIN_AUTOPROCESSING;SYSTEM_DEVELOPMENT;CELL_DEVELOPMENT;BIOPOLYMER_METABOLIC_PROCESS;DEVELOPMENTAL_MATURATION;STRIATED_MUSCLE_DEVELOPMENT;M_PHASE;MYOBLAST_DIFFERENTIATION;ORGANELLE_ORGANIZATION_AND_BIOGENESIS;PROTEIN_AMINO_ACID_AUTOPHOSPHORYLATION;MUSCLE_CELL_DIFFERENTIATION;ACTIN_FILAMENT_BASED_PROCESS;CELL_CYCLE_PROCESS;MITOTIC_CELL_CYCLE;CELL_CYCLE_PHASE;MULTICELLULAR_ORG…	ORGANELLE_PART;SARCOMERE;CYTOPLASMIC_PART;CONTRACTILE_FIBER;MYOFIBRIL;NUCLEAR_CHROMOSOME;NUCLEAR_PART;CYTOPLASM;NON_MEMBRANE_BOUND_ORGANELLE;NUCLEUS;CONDENSED_NUCLEAR_CHROMOSOME;CONTRACTILE_FIBER_PART;INTRACELLULAR_NON_MEMBRANE_BOUND_ORGANELLE;INTRACELLULAR_ORGANELLE_PART;CONDENSED_CHROMOSOME;CHROMOSOME	NUCLEOTIDE_BINDING;PHOSPHOTRANSFERASE_ACTIVITY_ALCOHOL_GROUP_AS_ACCEPTOR;PURINE_NUCLEOTIDE_BINDING;IDENTICAL_PROTEIN_BINDING;PROTEIN_KINASE_ACTIVITY;ADENYL_RIBONUCLEOTIDE_BINDING;ADENYL_NUCLEOTIDE_BINDING;KINASE_ACTIVITY;PROTEIN_SERINE_THREONINE_KINASE_ACTIVITY;STRUCTURAL_MOLECULE_ACTIVITY;CYTOSKELETAL_PROTEIN_BINDING;TRANSFERASE_ACTIVITY_TRANSFERRING_PHOSPHORUS_CONTAINING_GROUPS;STRUCTURAL_CONST…	KEGG_HYPERTROPHIC_CARDIOMYOPATHY_HCM;KEGG_DILATED_CARDIOMYOPATHY	.	.	.
	chr2	76880628	76880628	G	A	65	PASS	exonic	NM_011652	.	synonymous SNV	Ttn:NM_011652:exon88:c.C22479T:p.T7493T	.	.	rs27949342	DP=21;VDB=0.128355;SGB=-0.590765;RPB=0.709064;MQB=0.0122307;MQSB=0.81179;BQB=0.976472;MQ0F=0;ICB=1;HOB=0.5;AC=1;AN=2;DP4=8,7,1,4;MQ=47	GT:PL:DP:DV:SP	0/1:99,0,255:20:5:5	G	A	0	1	Cardiomyopathy, dilated, 1G;Cardiomyopathy, familial hypertrophic, 9;Muscular dystrophy, limb-girdle, type 2J;Myopathy, early-onset, with fatal cardiomyopathy;Myopathy, proximal, with early respiratory muscle involvement;Tibial muscular dystrophy, tardive	NA	.	MUSCLE_DEVELOPMENT;PROTEIN_AUTOPROCESSING;SYSTEM_DEVELOPMENT;CELL_DEVELOPMENT;BIOPOLYMER_METABOLIC_PROCESS;DEVELOPMENTAL_MATURATION;STRIATED_MUSCLE_DEVELOPMENT;M_PHASE;MYOBLAST_DIFFERENTIATION;ORGANELLE_ORGANIZATION_AND_BIOGENESIS;PROTEIN_AMINO_ACID_AUTOPHOSPHORYLATION;MUSCLE_CELL_DIFFERENTIATION;ACTIN_FILAMENT_BASED_PROCESS;CELL_CYCLE_PROCESS;MITOTIC_CELL_CYCLE;CELL_CYCLE_PHASE;MULTICELLULAR_ORG…	ORGANELLE_PART;SARCOMERE;CYTOPLASMIC_PART;CONTRACTILE_FIBER;MYOFIBRIL;NUCLEAR_CHROMOSOME;NUCLEAR_PART;CYTOPLASM;NON_MEMBRANE_BOUND_ORGANELLE;NUCLEUS;CONDENSED_NUCLEAR_CHROMOSOME;CONTRACTILE_FIBER_PART;INTRACELLULAR_NON_MEMBRANE_BOUND_ORGANELLE;INTRACELLULAR_ORGANELLE_PART;CONDENSED_CHROMOSOME;CHROMOSOME	NUCLEOTIDE_BINDING;PHOSPHOTRANSFERASE_ACTIVITY_ALCOHOL_GROUP_AS_ACCEPTOR;PURINE_NUCLEOTIDE_BINDING;IDENTICAL_PROTEIN_BINDING;PROTEIN_KINASE_ACTIVITY;ADENYL_RIBONUCLEOTIDE_BINDING;ADENYL_NUCLEOTIDE_BINDING;KINASE_ACTIVITY;PROTEIN_SERINE_THREONINE_KINASE_ACTIVITY;STRUCTURAL_MOLECULE_ACTIVITY;CYTOSKELETAL_PROTEIN_BINDING;TRANSFERASE_ACTIVITY_TRANSFERRING_PHOSPHORUS_CONTAINING_GROUPS;STRUCTURAL_CONST…	KEGG_HYPERTROPHIC_CARDIOMYOPATHY_HCM;KEGG_DILATED_CARDIOMYOPATHY	.	.	.
	chr2	76885126	76885126	C	T	145	PASS	exonic	NM_011652	.	synonymous SNV	Ttn:NM_011652:exon82:c.G21033A:p.L7011L	.	.	rs27949319	DP=30;VDB=0.380974;SGB=-0.670168;RPB=0.312403;MQB=0.000174455;MQSB=0.717072;BQB=0.9171;MQ0F=0;ICB=1;HOB=0.5;AC=1;AN=2;DP4=9,6,8,2;MQ=48	GT:PL:DP:DV:SP	0/1:178,0,255:25:10:4	C	T	0	1	Cardiomyopathy, dilated, 1G;Cardiomyopathy, familial hypertrophic, 9;Muscular dystrophy, limb-girdle, type 2J;Myopathy, early-onset, with fatal cardiomyopathy;Myopathy, proximal, with early respiratory muscle involvement;Tibial muscular dystrophy, tardive	NA	.	MUSCLE_DEVELOPMENT;PROTEIN_AUTOPROCESSING;SYSTEM_DEVELOPMENT;CELL_DEVELOPMENT;BIOPOLYMER_METABOLIC_PROCESS;DEVELOPMENTAL_MATURATION;STRIATED_MUSCLE_DEVELOPMENT;M_PHASE;MYOBLAST_DIFFERENTIATION;ORGANELLE_ORGANIZATION_AND_BIOGENESIS;PROTEIN_AMINO_ACID_AUTOPHOSPHORYLATION;MUSCLE_CELL_DIFFERENTIATION;ACTIN_FILAMENT_BASED_PROCESS;CELL_CYCLE_PROCESS;MITOTIC_CELL_CYCLE;CELL_CYCLE_PHASE;MULTICELLULAR_ORG…	ORGANELLE_PART;SARCOMERE;CYTOPLASMIC_PART;CONTRACTILE_FIBER;MYOFIBRIL;NUCLEAR_CHROMOSOME;NUCLEAR_PART;CYTOPLASM;NON_MEMBRANE_BOUND_ORGANELLE;NUCLEUS;CONDENSED_NUCLEAR_CHROMOSOME;CONTRACTILE_FIBER_PART;INTRACELLULAR_NON_MEMBRANE_BOUND_ORGANELLE;INTRACELLULAR_ORGANELLE_PART;CONDENSED_CHROMOSOME;CHROMOSOME	NUCLEOTIDE_BINDING;PHOSPHOTRANSFERASE_ACTIVITY_ALCOHOL_GROUP_AS_ACCEPTOR;PURINE_NUCLEOTIDE_BINDING;IDENTICAL_PROTEIN_BINDING;PROTEIN_KINASE_ACTIVITY;ADENYL_RIBONUCLEOTIDE_BINDING;ADENYL_NUCLEOTIDE_BINDING;KINASE_ACTIVITY;PROTEIN_SERINE_THREONINE_KINASE_ACTIVITY;STRUCTURAL_MOLECULE_ACTIVITY;CYTOSKELETAL_PROTEIN_BINDING;TRANSFERASE_ACTIVITY_TRANSFERRING_PHOSPHORUS_CONTAINING_GROUPS;STRUCTURAL_CONST…	KEGG_HYPERTROPHIC_CARDIOMYOPATHY_HCM;KEGG_DILATED_CARDIOMYOPATHY	.	.	.
	chr2	76886157	76886157	T	C	101	PASS	exonic	NM_011652	.	synonymous SNV	Ttn:NM_011652:exon80:c.A20247G:p.G6749G	.	.	rs6266143	DP=35;VDB=0.77747;SGB=-0.651104;RPB=0.645496;MQB=0.000552561;MQSB=0.991023;BQB=0.999763;MQ0F=0;ICB=1;HOB=0.5;AC=1;AN=2;DP4=14,10,5,3;MQ=48	GT:PL:DP:DV:SP	0/1:135,0,255:32:8:0	T	C	0	1	Cardiomyopathy, dilated, 1G;Cardiomyopathy, familial hypertrophic, 9;Muscular dystrophy, limb-girdle, type 2J;Myopathy, early-onset, with fatal cardiomyopathy;Myopathy, proximal, with early respiratory muscle involvement;Tibial muscular dystrophy, tardive	NA	.	MUSCLE_DEVELOPMENT;PROTEIN_AUTOPROCESSING;SYSTEM_DEVELOPMENT;CELL_DEVELOPMENT;BIOPOLYMER_METABOLIC_PROCESS;DEVELOPMENTAL_MATURATION;STRIATED_MUSCLE_DEVELOPMENT;M_PHASE;MYOBLAST_DIFFERENTIATION;ORGANELLE_ORGANIZATION_AND_BIOGENESIS;PROTEIN_AMINO_ACID_AUTOPHOSPHORYLATION;MUSCLE_CELL_DIFFERENTIATION;ACTIN_FILAMENT_BASED_PROCESS;CELL_CYCLE_PROCESS;MITOTIC_CELL_CYCLE;CELL_CYCLE_PHASE;MULTICELLULAR_ORG…	ORGANELLE_PART;SARCOMERE;CYTOPLASMIC_PART;CONTRACTILE_FIBER;MYOFIBRIL;NUCLEAR_CHROMOSOME;NUCLEAR_PART;CYTOPLASM;NON_MEMBRANE_BOUND_ORGANELLE;NUCLEUS;CONDENSED_NUCLEAR_CHROMOSOME;CONTRACTILE_FIBER_PART;INTRACELLULAR_NON_MEMBRANE_BOUND_ORGANELLE;INTRACELLULAR_ORGANELLE_PART;CONDENSED_CHROMOSOME;CHROMOSOME	NUCLEOTIDE_BINDING;PHOSPHOTRANSFERASE_ACTIVITY_ALCOHOL_GROUP_AS_ACCEPTOR;PURINE_NUCLEOTIDE_BINDING;IDENTICAL_PROTEIN_BINDING;PROTEIN_KINASE_ACTIVITY;ADENYL_RIBONUCLEOTIDE_BINDING;ADENYL_NUCLEOTIDE_BINDING;KINASE_ACTIVITY;PROTEIN_SERINE_THREONINE_KINASE_ACTIVITY;STRUCTURAL_MOLECULE_ACTIVITY;CYTOSKELETAL_PROTEIN_BINDING;TRANSFERASE_ACTIVITY_TRANSFERRING_PHOSPHORUS_CONTAINING_GROUPS;STRUCTURAL_CONST…	KEGG_HYPERTROPHIC_CARDIOMYOPATHY_HCM;KEGG_DILATED_CARDIOMYOPATHY	.	.	.
	chr2	76886445	76886445	C	T	23.1309	PASS	exonic	NM_011652	.	missense SNV	Ttn:NM_011652:exon79:c.G20051A:p.R6684K	.	.	rs256580893	DP=30;VDB=0.739581;SGB=-0.590765;RPB=0.754525;MQB=0.0214936;MQSB=0.999762;BQB=0.382893;MQ0F=0;ICB=1;HOB=0.5;AC=1;AN=2;DP4=12,12,2,3;MQ=49	GT:PL:DP:DV:SP	0/1:59,0,255:29:5:0	C	T	0	1	Cardiomyopathy, dilated, 1G;Cardiomyopathy, familial hypertrophic, 9;Muscular dystrophy, limb-girdle, type 2J;Myopathy, early-onset, with fatal cardiomyopathy;Myopathy, proximal, with early respiratory muscle involvement;Tibial muscular dystrophy, tardive	NA	.	MUSCLE_DEVELOPMENT;PROTEIN_AUTOPROCESSING;SYSTEM_DEVELOPMENT;CELL_DEVELOPMENT;BIOPOLYMER_METABOLIC_PROCESS;DEVELOPMENTAL_MATURATION;STRIATED_MUSCLE_DEVELOPMENT;M_PHASE;MYOBLAST_DIFFERENTIATION;ORGANELLE_ORGANIZATION_AND_BIOGENESIS;PROTEIN_AMINO_ACID_AUTOPHOSPHORYLATION;MUSCLE_CELL_DIFFERENTIATION;ACTIN_FILAMENT_BASED_PROCESS;CELL_CYCLE_PROCESS;MITOTIC_CELL_CYCLE;CELL_CYCLE_PHASE;MULTICELLULAR_ORG…	ORGANELLE_PART;SARCOMERE;CYTOPLASMIC_PART;CONTRACTILE_FIBER;MYOFIBRIL;NUCLEAR_CHROMOSOME;NUCLEAR_PART;CYTOPLASM;NON_MEMBRANE_BOUND_ORGANELLE;NUCLEUS;CONDENSED_NUCLEAR_CHROMOSOME;CONTRACTILE_FIBER_PART;INTRACELLULAR_NON_MEMBRANE_BOUND_ORGANELLE;INTRACELLULAR_ORGANELLE_PART;CONDENSED_CHROMOSOME;CHROMOSOME	NUCLEOTIDE_BINDING;PHOSPHOTRANSFERASE_ACTIVITY_ALCOHOL_GROUP_AS_ACCEPTOR;PURINE_NUCLEOTIDE_BINDING;IDENTICAL_PROTEIN_BINDING;PROTEIN_KINASE_ACTIVITY;ADENYL_RIBONUCLEOTIDE_BINDING;ADENYL_NUCLEOTIDE_BINDING;KINASE_ACTIVITY;PROTEIN_SERINE_THREONINE_KINASE_ACTIVITY;STRUCTURAL_MOLECULE_ACTIVITY;CYTOSKELETAL_PROTEIN_BINDING;TRANSFERASE_ACTIVITY_TRANSFERRING_PHOSPHORUS_CONTAINING_GROUPS;STRUCTURAL_CONST…	KEGG_HYPERTROPHIC_CARDIOMYOPATHY_HCM;KEGG_DILATED_CARDIOMYOPATHY	.	.	.
	chr2	76886798	76886798	C	T	59	PASS	exonic	NM_011652	.	synonymous SNV	Ttn:NM_011652:exon78:c.G19836A:p.Q6612Q	.	.	rs227352500	DP=25;VDB=0.534935;SGB=-0.590765;RPB=0.311054;MQB=0.00600124;MQSB=1;BQB=0.984335;MQ0F=0;ICB=1;HOB=0.5;AC=1;AN=2;DP4=13,6,3,2;MQ=49	GT:PL:DP:DV:SP	0/1:94,0,255:24:5:0	C	T	0	1	Cardiomyopathy, dilated, 1G;Cardiomyopathy, familial hypertrophic, 9;Muscular dystrophy, limb-girdle, type 2J;Myopathy, early-onset, with fatal cardiomyopathy;Myopathy, proximal, with early respiratory muscle involvement;Tibial muscular dystrophy, tardive	NA	.	MUSCLE_DEVELOPMENT;PROTEIN_AUTOPROCESSING;SYSTEM_DEVELOPMENT;CELL_DEVELOPMENT;BIOPOLYMER_METABOLIC_PROCESS;DEVELOPMENTAL_MATURATION;STRIATED_MUSCLE_DEVELOPMENT;M_PHASE;MYOBLAST_DIFFERENTIATION;ORGANELLE_ORGANIZATION_AND_BIOGENESIS;PROTEIN_AMINO_ACID_AUTOPHOSPHORYLATION;MUSCLE_CELL_DIFFERENTIATION;ACTIN_FILAMENT_BASED_PROCESS;CELL_CYCLE_PROCESS;MITOTIC_CELL_CYCLE;CELL_CYCLE_PHASE;MULTICELLULAR_ORG…	ORGANELLE_PART;SARCOMERE;CYTOPLASMIC_PART;CONTRACTILE_FIBER;MYOFIBRIL;NUCLEAR_CHROMOSOME;NUCLEAR_PART;CYTOPLASM;NON_MEMBRANE_BOUND_ORGANELLE;NUCLEUS;CONDENSED_NUCLEAR_CHROMOSOME;CONTRACTILE_FIBER_PART;INTRACELLULAR_NON_MEMBRANE_BOUND_ORGANELLE;INTRACELLULAR_ORGANELLE_PART;CONDENSED_CHROMOSOME;CHROMOSOME	NUCLEOTIDE_BINDING;PHOSPHOTRANSFERASE_ACTIVITY_ALCOHOL_GROUP_AS_ACCEPTOR;PURINE_NUCLEOTIDE_BINDING;IDENTICAL_PROTEIN_BINDING;PROTEIN_KINASE_ACTIVITY;ADENYL_RIBONUCLEOTIDE_BINDING;ADENYL_NUCLEOTIDE_BINDING;KINASE_ACTIVITY;PROTEIN_SERINE_THREONINE_KINASE_ACTIVITY;STRUCTURAL_MOLECULE_ACTIVITY;CYTOSKELETAL_PROTEIN_BINDING;TRANSFERASE_ACTIVITY_TRANSFERRING_PHOSPHORUS_CONTAINING_GROUPS;STRUCTURAL_CONST…	KEGG_HYPERTROPHIC_CARDIOMYOPATHY_HCM;KEGG_DILATED_CARDIOMYOPATHY	.	.	.
	chr2	76887120	76887120	C	T	65	PASS	exonic	NM_011652	.	synonymous SNV	Ttn:NM_011652:exon77:c.G19614A:p.T6538T	.	.	rs227616561	DP=27;VDB=0.86488;SGB=-0.636426;RPB=0.997519;MQB=0.0365184;MQSB=0.955854;BQB=0.550519;MQ0F=0;ICB=1;HOB=0.5;AC=1;AN=2;DP4=7,8,2,5;MQ=45	GT:PL:DP:DV:SP	0/1:99,0,255:22:7:2	C	T	0	1	Cardiomyopathy, dilated, 1G;Cardiomyopathy, familial hypertrophic, 9;Muscular dystrophy, limb-girdle, type 2J;Myopathy, early-onset, with fatal cardiomyopathy;Myopathy, proximal, with early respiratory muscle involvement;Tibial muscular dystrophy, tardive	NA	.	MUSCLE_DEVELOPMENT;PROTEIN_AUTOPROCESSING;SYSTEM_DEVELOPMENT;CELL_DEVELOPMENT;BIOPOLYMER_METABOLIC_PROCESS;DEVELOPMENTAL_MATURATION;STRIATED_MUSCLE_DEVELOPMENT;M_PHASE;MYOBLAST_DIFFERENTIATION;ORGANELLE_ORGANIZATION_AND_BIOGENESIS;PROTEIN_AMINO_ACID_AUTOPHOSPHORYLATION;MUSCLE_CELL_DIFFERENTIATION;ACTIN_FILAMENT_BASED_PROCESS;CELL_CYCLE_PROCESS;MITOTIC_CELL_CYCLE;CELL_CYCLE_PHASE;MULTICELLULAR_ORG…	ORGANELLE_PART;SARCOMERE;CYTOPLASMIC_PART;CONTRACTILE_FIBER;MYOFIBRIL;NUCLEAR_CHROMOSOME;NUCLEAR_PART;CYTOPLASM;NON_MEMBRANE_BOUND_ORGANELLE;NUCLEUS;CONDENSED_NUCLEAR_CHROMOSOME;CONTRACTILE_FIBER_PART;INTRACELLULAR_NON_MEMBRANE_BOUND_ORGANELLE;INTRACELLULAR_ORGANELLE_PART;CONDENSED_CHROMOSOME;CHROMOSOME	NUCLEOTIDE_BINDING;PHOSPHOTRANSFERASE_ACTIVITY_ALCOHOL_GROUP_AS_ACCEPTOR;PURINE_NUCLEOTIDE_BINDING;IDENTICAL_PROTEIN_BINDING;PROTEIN_KINASE_ACTIVITY;ADENYL_RIBONUCLEOTIDE_BINDING;ADENYL_NUCLEOTIDE_BINDING;KINASE_ACTIVITY;PROTEIN_SERINE_THREONINE_KINASE_ACTIVITY;STRUCTURAL_MOLECULE_ACTIVITY;CYTOSKELETAL_PROTEIN_BINDING;TRANSFERASE_ACTIVITY_TRANSFERRING_PHOSPHORUS_CONTAINING_GROUPS;STRUCTURAL_CONST…	KEGG_HYPERTROPHIC_CARDIOMYOPATHY_HCM;KEGG_DILATED_CARDIOMYOPATHY	.	.	.
	chr2	76887249	76887249	G	T	132	PASS	exonic	NM_011652	.	missense SNV	Ttn:NM_011652:exon77:c.C19485A:p.S6495R	.	.	.	DP=30;VDB=0.860346;SGB=-0.670168;RPB=0.789116;MQB=0.00951391;MQSB=0.825177;BQB=0.425283;MQ0F=0;ICB=1;HOB=0.5;AC=1;AN=2;DP4=10,9,7,3;MQ=48	GT:PL:DP:DV:SP	0/1:166,0,255:29:10:3	G	T	0	1	Cardiomyopathy, dilated, 1G;Cardiomyopathy, familial hypertrophic, 9;Muscular dystrophy, limb-girdle, type 2J;Myopathy, early-onset, with fatal cardiomyopathy;Myopathy, proximal, with early respiratory muscle involvement;Tibial muscular dystrophy, tardive	NA	.	MUSCLE_DEVELOPMENT;PROTEIN_AUTOPROCESSING;SYSTEM_DEVELOPMENT;CELL_DEVELOPMENT;BIOPOLYMER_METABOLIC_PROCESS;DEVELOPMENTAL_MATURATION;STRIATED_MUSCLE_DEVELOPMENT;M_PHASE;MYOBLAST_DIFFERENTIATION;ORGANELLE_ORGANIZATION_AND_BIOGENESIS;PROTEIN_AMINO_ACID_AUTOPHOSPHORYLATION;MUSCLE_CELL_DIFFERENTIATION;ACTIN_FILAMENT_BASED_PROCESS;CELL_CYCLE_PROCESS;MITOTIC_CELL_CYCLE;CELL_CYCLE_PHASE;MULTICELLULAR_ORG…	ORGANELLE_PART;SARCOMERE;CYTOPLASMIC_PART;CONTRACTILE_FIBER;MYOFIBRIL;NUCLEAR_CHROMOSOME;NUCLEAR_PART;CYTOPLASM;NON_MEMBRANE_BOUND_ORGANELLE;NUCLEUS;CONDENSED_NUCLEAR_CHROMOSOME;CONTRACTILE_FIBER_PART;INTRACELLULAR_NON_MEMBRANE_BOUND_ORGANELLE;INTRACELLULAR_ORGANELLE_PART;CONDENSED_CHROMOSOME;CHROMOSOME	NUCLEOTIDE_BINDING;PHOSPHOTRANSFERASE_ACTIVITY_ALCOHOL_GROUP_AS_ACCEPTOR;PURINE_NUCLEOTIDE_BINDING;IDENTICAL_PROTEIN_BINDING;PROTEIN_KINASE_ACTIVITY;ADENYL_RIBONUCLEOTIDE_BINDING;ADENYL_NUCLEOTIDE_BINDING;KINASE_ACTIVITY;PROTEIN_SERINE_THREONINE_KINASE_ACTIVITY;STRUCTURAL_MOLECULE_ACTIVITY;CYTOSKELETAL_PROTEIN_BINDING;TRANSFERASE_ACTIVITY_TRANSFERRING_PHOSPHORUS_CONTAINING_GROUPS;STRUCTURAL_CONST…	KEGG_HYPERTROPHIC_CARDIOMYOPATHY_HCM;KEGG_DILATED_CARDIOMYOPATHY	.	.	.
	chr2	76890549	76890549	C	T	69	PASS	exonic	NM_011652	.	missense SNV	Ttn:NM_011652:exon71:c.G17848A:p.D5950N	.	.	rs238699358	DP=21;VDB=0.922588;SGB=-0.590765;RPB=1;MQB=0.00427682;MQSB=0.951033;BQB=0.978919;MQ0F=0;ICB=1;HOB=0.5;AC=1;AN=2;DP4=7,9,3,2;MQ=48	GT:PL:DP:DV:SP	0/1:103,0,255:21:5:2	C	T	0	1	Cardiomyopathy, dilated, 1G;Cardiomyopathy, familial hypertrophic, 9;Muscular dystrophy, limb-girdle, type 2J;Myopathy, early-onset, with fatal cardiomyopathy;Myopathy, proximal, with early respiratory muscle involvement;Tibial muscular dystrophy, tardive	NA	.	MUSCLE_DEVELOPMENT;PROTEIN_AUTOPROCESSING;SYSTEM_DEVELOPMENT;CELL_DEVELOPMENT;BIOPOLYMER_METABOLIC_PROCESS;DEVELOPMENTAL_MATURATION;STRIATED_MUSCLE_DEVELOPMENT;M_PHASE;MYOBLAST_DIFFERENTIATION;ORGANELLE_ORGANIZATION_AND_BIOGENESIS;PROTEIN_AMINO_ACID_AUTOPHOSPHORYLATION;MUSCLE_CELL_DIFFERENTIATION;ACTIN_FILAMENT_BASED_PROCESS;CELL_CYCLE_PROCESS;MITOTIC_CELL_CYCLE;CELL_CYCLE_PHASE;MULTICELLULAR_ORG…	ORGANELLE_PART;SARCOMERE;CYTOPLASMIC_PART;CONTRACTILE_FIBER;MYOFIBRIL;NUCLEAR_CHROMOSOME;NUCLEAR_PART;CYTOPLASM;NON_MEMBRANE_BOUND_ORGANELLE;NUCLEUS;CONDENSED_NUCLEAR_CHROMOSOME;CONTRACTILE_FIBER_PART;INTRACELLULAR_NON_MEMBRANE_BOUND_ORGANELLE;INTRACELLULAR_ORGANELLE_PART;CONDENSED_CHROMOSOME;CHROMOSOME	NUCLEOTIDE_BINDING;PHOSPHOTRANSFERASE_ACTIVITY_ALCOHOL_GROUP_AS_ACCEPTOR;PURINE_NUCLEOTIDE_BINDING;IDENTICAL_PROTEIN_BINDING;PROTEIN_KINASE_ACTIVITY;ADENYL_RIBONUCLEOTIDE_BINDING;ADENYL_NUCLEOTIDE_BINDING;KINASE_ACTIVITY;PROTEIN_SERINE_THREONINE_KINASE_ACTIVITY;STRUCTURAL_MOLECULE_ACTIVITY;CYTOSKELETAL_PROTEIN_BINDING;TRANSFERASE_ACTIVITY_TRANSFERRING_PHOSPHORUS_CONTAINING_GROUPS;STRUCTURAL_CONST…	KEGG_HYPERTROPHIC_CARDIOMYOPATHY_HCM;KEGG_DILATED_CARDIOMYOPATHY	.	.	.
	chr2	76890606	76890606	T	C	83	PASS	exonic	NM_011652	.	missense SNV	Ttn:NM_011652:exon71:c.A17791G:p.N5931D	.	.	rs27949301	DP=22;VDB=0.19611;SGB=-0.616816;RPB=0.435091;MQB=0.0129349;MQSB=0.997773;BQB=0.989189;MQ0F=0;ICB=1;HOB=0.5;AC=1;AN=2;DP4=7,9,2,4;MQ=48	GT:PL:DP:DV:SP	0/1:117,0,255:22:6:0	T	C	0	1	Cardiomyopathy, dilated, 1G;Cardiomyopathy, familial hypertrophic, 9;Muscular dystrophy, limb-girdle, type 2J;Myopathy, early-onset, with fatal cardiomyopathy;Myopathy, proximal, with early respiratory muscle involvement;Tibial muscular dystrophy, tardive	NA	.	MUSCLE_DEVELOPMENT;PROTEIN_AUTOPROCESSING;SYSTEM_DEVELOPMENT;CELL_DEVELOPMENT;BIOPOLYMER_METABOLIC_PROCESS;DEVELOPMENTAL_MATURATION;STRIATED_MUSCLE_DEVELOPMENT;M_PHASE;MYOBLAST_DIFFERENTIATION;ORGANELLE_ORGANIZATION_AND_BIOGENESIS;PROTEIN_AMINO_ACID_AUTOPHOSPHORYLATION;MUSCLE_CELL_DIFFERENTIATION;ACTIN_FILAMENT_BASED_PROCESS;CELL_CYCLE_PROCESS;MITOTIC_CELL_CYCLE;CELL_CYCLE_PHASE;MULTICELLULAR_ORG…	ORGANELLE_PART;SARCOMERE;CYTOPLASMIC_PART;CONTRACTILE_FIBER;MYOFIBRIL;NUCLEAR_CHROMOSOME;NUCLEAR_PART;CYTOPLASM;NON_MEMBRANE_BOUND_ORGANELLE;NUCLEUS;CONDENSED_NUCLEAR_CHROMOSOME;CONTRACTILE_FIBER_PART;INTRACELLULAR_NON_MEMBRANE_BOUND_ORGANELLE;INTRACELLULAR_ORGANELLE_PART;CONDENSED_CHROMOSOME;CHROMOSOME	NUCLEOTIDE_BINDING;PHOSPHOTRANSFERASE_ACTIVITY_ALCOHOL_GROUP_AS_ACCEPTOR;PURINE_NUCLEOTIDE_BINDING;IDENTICAL_PROTEIN_BINDING;PROTEIN_KINASE_ACTIVITY;ADENYL_RIBONUCLEOTIDE_BINDING;ADENYL_NUCLEOTIDE_BINDING;KINASE_ACTIVITY;PROTEIN_SERINE_THREONINE_KINASE_ACTIVITY;STRUCTURAL_MOLECULE_ACTIVITY;CYTOSKELETAL_PROTEIN_BINDING;TRANSFERASE_ACTIVITY_TRANSFERRING_PHOSPHORUS_CONTAINING_GROUPS;STRUCTURAL_CONST…	KEGG_HYPERTROPHIC_CARDIOMYOPATHY_HCM;KEGG_DILATED_CARDIOMYOPATHY	.	.	.
	chr2	76891004	76891004	C	T	83	PASS	exonic	NM_011652	.	synonymous SNV	Ttn:NM_011652:exon70:c.G17556A:p.Q5852Q	.	.	rs27949298	DP=19;VDB=0.320361;SGB=-0.590765;RPB=0.878142;MQB=0.0388261;MQSB=0.987474;BQB=1;MQ0F=0;ICB=1;HOB=0.5;AC=1;AN=2;DP4=4,7,3,2;MQ=48	GT:PL:DP:DV:SP	0/1:117,0,237:16:5:2	C	T	0	1	Cardiomyopathy, dilated, 1G;Cardiomyopathy, familial hypertrophic, 9;Muscular dystrophy, limb-girdle, type 2J;Myopathy, early-onset, with fatal cardiomyopathy;Myopathy, proximal, with early respiratory muscle involvement;Tibial muscular dystrophy, tardive	NA	.	MUSCLE_DEVELOPMENT;PROTEIN_AUTOPROCESSING;SYSTEM_DEVELOPMENT;CELL_DEVELOPMENT;BIOPOLYMER_METABOLIC_PROCESS;DEVELOPMENTAL_MATURATION;STRIATED_MUSCLE_DEVELOPMENT;M_PHASE;MYOBLAST_DIFFERENTIATION;ORGANELLE_ORGANIZATION_AND_BIOGENESIS;PROTEIN_AMINO_ACID_AUTOPHOSPHORYLATION;MUSCLE_CELL_DIFFERENTIATION;ACTIN_FILAMENT_BASED_PROCESS;CELL_CYCLE_PROCESS;MITOTIC_CELL_CYCLE;CELL_CYCLE_PHASE;MULTICELLULAR_ORG…	ORGANELLE_PART;SARCOMERE;CYTOPLASMIC_PART;CONTRACTILE_FIBER;MYOFIBRIL;NUCLEAR_CHROMOSOME;NUCLEAR_PART;CYTOPLASM;NON_MEMBRANE_BOUND_ORGANELLE;NUCLEUS;CONDENSED_NUCLEAR_CHROMOSOME;CONTRACTILE_FIBER_PART;INTRACELLULAR_NON_MEMBRANE_BOUND_ORGANELLE;INTRACELLULAR_ORGANELLE_PART;CONDENSED_CHROMOSOME;CHROMOSOME	NUCLEOTIDE_BINDING;PHOSPHOTRANSFERASE_ACTIVITY_ALCOHOL_GROUP_AS_ACCEPTOR;PURINE_NUCLEOTIDE_BINDING;IDENTICAL_PROTEIN_BINDING;PROTEIN_KINASE_ACTIVITY;ADENYL_RIBONUCLEOTIDE_BINDING;ADENYL_NUCLEOTIDE_BINDING;KINASE_ACTIVITY;PROTEIN_SERINE_THREONINE_KINASE_ACTIVITY;STRUCTURAL_MOLECULE_ACTIVITY;CYTOSKELETAL_PROTEIN_BINDING;TRANSFERASE_ACTIVITY_TRANSFERRING_PHOSPHORUS_CONTAINING_GROUPS;STRUCTURAL_CONST…	KEGG_HYPERTROPHIC_CARDIOMYOPATHY_HCM;KEGG_DILATED_CARDIOMYOPATHY	.	.	.
	chr2	76891576	76891576	T	C	86	PASS	exonic	NM_011652	.	missense SNV	Ttn:NM_011652:exon69:c.A17101G:p.I5701V	.	.	rs27949296	DP=17;VDB=0.757606;SGB=-0.590765;RPB=0.692463;MQB=0.00920968;MQSB=0.785785;BQB=1;MQ0F=0;ICB=1;HOB=0.5;AC=1;AN=2;DP4=6,4,2,3;MQ=47	GT:PL:DP:DV:SP	0/1:120,0,223:15:5:2	T	C	0	1	Cardiomyopathy, dilated, 1G;Cardiomyopathy, familial hypertrophic, 9;Muscular dystrophy, limb-girdle, type 2J;Myopathy, early-onset, with fatal cardiomyopathy;Myopathy, proximal, with early respiratory muscle involvement;Tibial muscular dystrophy, tardive	NA	.	MUSCLE_DEVELOPMENT;PROTEIN_AUTOPROCESSING;SYSTEM_DEVELOPMENT;CELL_DEVELOPMENT;BIOPOLYMER_METABOLIC_PROCESS;DEVELOPMENTAL_MATURATION;STRIATED_MUSCLE_DEVELOPMENT;M_PHASE;MYOBLAST_DIFFERENTIATION;ORGANELLE_ORGANIZATION_AND_BIOGENESIS;PROTEIN_AMINO_ACID_AUTOPHOSPHORYLATION;MUSCLE_CELL_DIFFERENTIATION;ACTIN_FILAMENT_BASED_PROCESS;CELL_CYCLE_PROCESS;MITOTIC_CELL_CYCLE;CELL_CYCLE_PHASE;MULTICELLULAR_ORG…	ORGANELLE_PART;SARCOMERE;CYTOPLASMIC_PART;CONTRACTILE_FIBER;MYOFIBRIL;NUCLEAR_CHROMOSOME;NUCLEAR_PART;CYTOPLASM;NON_MEMBRANE_BOUND_ORGANELLE;NUCLEUS;CONDENSED_NUCLEAR_CHROMOSOME;CONTRACTILE_FIBER_PART;INTRACELLULAR_NON_MEMBRANE_BOUND_ORGANELLE;INTRACELLULAR_ORGANELLE_PART;CONDENSED_CHROMOSOME;CHROMOSOME	NUCLEOTIDE_BINDING;PHOSPHOTRANSFERASE_ACTIVITY_ALCOHOL_GROUP_AS_ACCEPTOR;PURINE_NUCLEOTIDE_BINDING;IDENTICAL_PROTEIN_BINDING;PROTEIN_KINASE_ACTIVITY;ADENYL_RIBONUCLEOTIDE_BINDING;ADENYL_NUCLEOTIDE_BINDING;KINASE_ACTIVITY;PROTEIN_SERINE_THREONINE_KINASE_ACTIVITY;STRUCTURAL_MOLECULE_ACTIVITY;CYTOSKELETAL_PROTEIN_BINDING;TRANSFERASE_ACTIVITY_TRANSFERRING_PHOSPHORUS_CONTAINING_GROUPS;STRUCTURAL_CONST…	KEGG_HYPERTROPHIC_CARDIOMYOPATHY_HCM;KEGG_DILATED_CARDIOMYOPATHY	.	.	.
	chr2	76892936	76892936	C	T	27.6852	PASS	exonic	NM_011652	.	synonymous SNV	Ttn:NM_011652:exon67:c.G16767A:p.V5589V	.	.	rs259336238	DP=25;VDB=0.421803;SGB=-0.556411;RPB=0.204538;MQB=0.00822975;MQSB=0.977293;BQB=0.740818;MQ0F=0;ICB=1;HOB=0.5;AC=1;AN=2;DP4=7,13,1,3;MQ=48	GT:PL:DP:DV:SP	0/1:63,0,255:24:4:0	C	T	0	1	Cardiomyopathy, dilated, 1G;Cardiomyopathy, familial hypertrophic, 9;Muscular dystrophy, limb-girdle, type 2J;Myopathy, early-onset, with fatal cardiomyopathy;Myopathy, proximal, with early respiratory muscle involvement;Tibial muscular dystrophy, tardive	NA	.	MUSCLE_DEVELOPMENT;PROTEIN_AUTOPROCESSING;SYSTEM_DEVELOPMENT;CELL_DEVELOPMENT;BIOPOLYMER_METABOLIC_PROCESS;DEVELOPMENTAL_MATURATION;STRIATED_MUSCLE_DEVELOPMENT;M_PHASE;MYOBLAST_DIFFERENTIATION;ORGANELLE_ORGANIZATION_AND_BIOGENESIS;PROTEIN_AMINO_ACID_AUTOPHOSPHORYLATION;MUSCLE_CELL_DIFFERENTIATION;ACTIN_FILAMENT_BASED_PROCESS;CELL_CYCLE_PROCESS;MITOTIC_CELL_CYCLE;CELL_CYCLE_PHASE;MULTICELLULAR_ORG…	ORGANELLE_PART;SARCOMERE;CYTOPLASMIC_PART;CONTRACTILE_FIBER;MYOFIBRIL;NUCLEAR_CHROMOSOME;NUCLEAR_PART;CYTOPLASM;NON_MEMBRANE_BOUND_ORGANELLE;NUCLEUS;CONDENSED_NUCLEAR_CHROMOSOME;CONTRACTILE_FIBER_PART;INTRACELLULAR_NON_MEMBRANE_BOUND_ORGANELLE;INTRACELLULAR_ORGANELLE_PART;CONDENSED_CHROMOSOME;CHROMOSOME	NUCLEOTIDE_BINDING;PHOSPHOTRANSFERASE_ACTIVITY_ALCOHOL_GROUP_AS_ACCEPTOR;PURINE_NUCLEOTIDE_BINDING;IDENTICAL_PROTEIN_BINDING;PROTEIN_KINASE_ACTIVITY;ADENYL_RIBONUCLEOTIDE_BINDING;ADENYL_NUCLEOTIDE_BINDING;KINASE_ACTIVITY;PROTEIN_SERINE_THREONINE_KINASE_ACTIVITY;STRUCTURAL_MOLECULE_ACTIVITY;CYTOSKELETAL_PROTEIN_BINDING;TRANSFERASE_ACTIVITY_TRANSFERRING_PHOSPHORUS_CONTAINING_GROUPS;STRUCTURAL_CONST…	KEGG_HYPERTROPHIC_CARDIOMYOPATHY_HCM;KEGG_DILATED_CARDIOMYOPATHY	.	.	.
	chr2	76894227	76894227	A	G	82	PASS	exonic	NM_011652	.	synonymous SNV	Ttn:NM_011652:exon66:c.T16440C:p.L5480L	.	.	rs27949278	DP=27;VDB=0.128784;SGB=-0.616816;RPB=0.83095;MQB=0.00176872;MQSB=0.987013;BQB=1;MQ0F=0;ICB=1;HOB=0.5;AC=1;AN=2;DP4=14,6,3,3;MQ=48	GT:PL:DP:DV:SP	0/1:116,0,255:26:6:2	A	G	0	1	Cardiomyopathy, dilated, 1G;Cardiomyopathy, familial hypertrophic, 9;Muscular dystrophy, limb-girdle, type 2J;Myopathy, early-onset, with fatal cardiomyopathy;Myopathy, proximal, with early respiratory muscle involvement;Tibial muscular dystrophy, tardive	NA	.	MUSCLE_DEVELOPMENT;PROTEIN_AUTOPROCESSING;SYSTEM_DEVELOPMENT;CELL_DEVELOPMENT;BIOPOLYMER_METABOLIC_PROCESS;DEVELOPMENTAL_MATURATION;STRIATED_MUSCLE_DEVELOPMENT;M_PHASE;MYOBLAST_DIFFERENTIATION;ORGANELLE_ORGANIZATION_AND_BIOGENESIS;PROTEIN_AMINO_ACID_AUTOPHOSPHORYLATION;MUSCLE_CELL_DIFFERENTIATION;ACTIN_FILAMENT_BASED_PROCESS;CELL_CYCLE_PROCESS;MITOTIC_CELL_CYCLE;CELL_CYCLE_PHASE;MULTICELLULAR_ORG…	ORGANELLE_PART;SARCOMERE;CYTOPLASMIC_PART;CONTRACTILE_FIBER;MYOFIBRIL;NUCLEAR_CHROMOSOME;NUCLEAR_PART;CYTOPLASM;NON_MEMBRANE_BOUND_ORGANELLE;NUCLEUS;CONDENSED_NUCLEAR_CHROMOSOME;CONTRACTILE_FIBER_PART;INTRACELLULAR_NON_MEMBRANE_BOUND_ORGANELLE;INTRACELLULAR_ORGANELLE_PART;CONDENSED_CHROMOSOME;CHROMOSOME	NUCLEOTIDE_BINDING;PHOSPHOTRANSFERASE_ACTIVITY_ALCOHOL_GROUP_AS_ACCEPTOR;PURINE_NUCLEOTIDE_BINDING;IDENTICAL_PROTEIN_BINDING;PROTEIN_KINASE_ACTIVITY;ADENYL_RIBONUCLEOTIDE_BINDING;ADENYL_NUCLEOTIDE_BINDING;KINASE_ACTIVITY;PROTEIN_SERINE_THREONINE_KINASE_ACTIVITY;STRUCTURAL_MOLECULE_ACTIVITY;CYTOSKELETAL_PROTEIN_BINDING;TRANSFERASE_ACTIVITY_TRANSFERRING_PHOSPHORUS_CONTAINING_GROUPS;STRUCTURAL_CONST…	KEGG_HYPERTROPHIC_CARDIOMYOPATHY_HCM;KEGG_DILATED_CARDIOMYOPATHY	.	.	.
	chr2	76894299	76894299	G	A	85	PASS	exonic	NM_011652	.	synonymous SNV	Ttn:NM_011652:exon66:c.C16368T:p.H5456H	.	.	rs227885224	DP=27;VDB=0.612255;SGB=-0.616816;RPB=0.950652;MQB=0.0015616;MQSB=0.871584;BQB=0.981946;MQ0F=0;ICB=1;HOB=0.5;AC=1;AN=2;DP4=14,5,3,3;MQ=47	GT:PL:DP:DV:SP	0/1:119,0,255:25:6:5	G	A	0	1	Cardiomyopathy, dilated, 1G;Cardiomyopathy, familial hypertrophic, 9;Muscular dystrophy, limb-girdle, type 2J;Myopathy, early-onset, with fatal cardiomyopathy;Myopathy, proximal, with early respiratory muscle involvement;Tibial muscular dystrophy, tardive	NA	.	MUSCLE_DEVELOPMENT;PROTEIN_AUTOPROCESSING;SYSTEM_DEVELOPMENT;CELL_DEVELOPMENT;BIOPOLYMER_METABOLIC_PROCESS;DEVELOPMENTAL_MATURATION;STRIATED_MUSCLE_DEVELOPMENT;M_PHASE;MYOBLAST_DIFFERENTIATION;ORGANELLE_ORGANIZATION_AND_BIOGENESIS;PROTEIN_AMINO_ACID_AUTOPHOSPHORYLATION;MUSCLE_CELL_DIFFERENTIATION;ACTIN_FILAMENT_BASED_PROCESS;CELL_CYCLE_PROCESS;MITOTIC_CELL_CYCLE;CELL_CYCLE_PHASE;MULTICELLULAR_ORG…	ORGANELLE_PART;SARCOMERE;CYTOPLASMIC_PART;CONTRACTILE_FIBER;MYOFIBRIL;NUCLEAR_CHROMOSOME;NUCLEAR_PART;CYTOPLASM;NON_MEMBRANE_BOUND_ORGANELLE;NUCLEUS;CONDENSED_NUCLEAR_CHROMOSOME;CONTRACTILE_FIBER_PART;INTRACELLULAR_NON_MEMBRANE_BOUND_ORGANELLE;INTRACELLULAR_ORGANELLE_PART;CONDENSED_CHROMOSOME;CHROMOSOME	NUCLEOTIDE_BINDING;PHOSPHOTRANSFERASE_ACTIVITY_ALCOHOL_GROUP_AS_ACCEPTOR;PURINE_NUCLEOTIDE_BINDING;IDENTICAL_PROTEIN_BINDING;PROTEIN_KINASE_ACTIVITY;ADENYL_RIBONUCLEOTIDE_BINDING;ADENYL_NUCLEOTIDE_BINDING;KINASE_ACTIVITY;PROTEIN_SERINE_THREONINE_KINASE_ACTIVITY;STRUCTURAL_MOLECULE_ACTIVITY;CYTOSKELETAL_PROTEIN_BINDING;TRANSFERASE_ACTIVITY_TRANSFERRING_PHOSPHORUS_CONTAINING_GROUPS;STRUCTURAL_CONST…	KEGG_HYPERTROPHIC_CARDIOMYOPATHY_HCM;KEGG_DILATED_CARDIOMYOPATHY	.	.	.
	chr2	76895253	76895253	T	C	92	PASS	exonic	NM_011652	.	missense SNV	Ttn:NM_011652:exon64:c.A15889G:p.T5297A	.	.	rs216256584	DP=24;VDB=0.0435222;SGB=-0.616816;RPB=0.738577;MQB=0.00216277;MQSB=0.98893;BQB=0.973096;MQ0F=0;ICB=1;HOB=0.5;AC=1;AN=2;DP4=10,5,4,2;MQ=47	GT:PL:DP:DV:SP	0/1:126,0,255:21:6:0	T	C	0	1	Cardiomyopathy, dilated, 1G;Cardiomyopathy, familial hypertrophic, 9;Muscular dystrophy, limb-girdle, type 2J;Myopathy, early-onset, with fatal cardiomyopathy;Myopathy, proximal, with early respiratory muscle involvement;Tibial muscular dystrophy, tardive	NA	.	MUSCLE_DEVELOPMENT;PROTEIN_AUTOPROCESSING;SYSTEM_DEVELOPMENT;CELL_DEVELOPMENT;BIOPOLYMER_METABOLIC_PROCESS;DEVELOPMENTAL_MATURATION;STRIATED_MUSCLE_DEVELOPMENT;M_PHASE;MYOBLAST_DIFFERENTIATION;ORGANELLE_ORGANIZATION_AND_BIOGENESIS;PROTEIN_AMINO_ACID_AUTOPHOSPHORYLATION;MUSCLE_CELL_DIFFERENTIATION;ACTIN_FILAMENT_BASED_PROCESS;CELL_CYCLE_PROCESS;MITOTIC_CELL_CYCLE;CELL_CYCLE_PHASE;MULTICELLULAR_ORG…	ORGANELLE_PART;SARCOMERE;CYTOPLASMIC_PART;CONTRACTILE_FIBER;MYOFIBRIL;NUCLEAR_CHROMOSOME;NUCLEAR_PART;CYTOPLASM;NON_MEMBRANE_BOUND_ORGANELLE;NUCLEUS;CONDENSED_NUCLEAR_CHROMOSOME;CONTRACTILE_FIBER_PART;INTRACELLULAR_NON_MEMBRANE_BOUND_ORGANELLE;INTRACELLULAR_ORGANELLE_PART;CONDENSED_CHROMOSOME;CHROMOSOME	NUCLEOTIDE_BINDING;PHOSPHOTRANSFERASE_ACTIVITY_ALCOHOL_GROUP_AS_ACCEPTOR;PURINE_NUCLEOTIDE_BINDING;IDENTICAL_PROTEIN_BINDING;PROTEIN_KINASE_ACTIVITY;ADENYL_RIBONUCLEOTIDE_BINDING;ADENYL_NUCLEOTIDE_BINDING;KINASE_ACTIVITY;PROTEIN_SERINE_THREONINE_KINASE_ACTIVITY;STRUCTURAL_MOLECULE_ACTIVITY;CYTOSKELETAL_PROTEIN_BINDING;TRANSFERASE_ACTIVITY_TRANSFERRING_PHOSPHORUS_CONTAINING_GROUPS;STRUCTURAL_CONST…	KEGG_HYPERTROPHIC_CARDIOMYOPATHY_HCM;KEGG_DILATED_CARDIOMYOPATHY	.	.	.
	chr2	76895305	76895305	A	G	121	PASS	exonic	NM_011652	.	synonymous SNV	Ttn:NM_011652:exon64:c.T15837C:p.D5279D	.	.	rs242461875	DP=31;VDB=0.918657;SGB=-0.651104;RPB=0.878701;MQB=0.000254588;MQSB=0.887982;BQB=0.979523;MQ0F=0;ICB=1;HOB=0.5;AC=1;AN=2;DP4=11,9,5,3;MQ=47	GT:PL:DP:DV:SP	0/1:155,0,255:28:8:0	A	G	0	1	Cardiomyopathy, dilated, 1G;Cardiomyopathy, familial hypertrophic, 9;Muscular dystrophy, limb-girdle, type 2J;Myopathy, early-onset, with fatal cardiomyopathy;Myopathy, proximal, with early respiratory muscle involvement;Tibial muscular dystrophy, tardive	NA	.	MUSCLE_DEVELOPMENT;PROTEIN_AUTOPROCESSING;SYSTEM_DEVELOPMENT;CELL_DEVELOPMENT;BIOPOLYMER_METABOLIC_PROCESS;DEVELOPMENTAL_MATURATION;STRIATED_MUSCLE_DEVELOPMENT;M_PHASE;MYOBLAST_DIFFERENTIATION;ORGANELLE_ORGANIZATION_AND_BIOGENESIS;PROTEIN_AMINO_ACID_AUTOPHOSPHORYLATION;MUSCLE_CELL_DIFFERENTIATION;ACTIN_FILAMENT_BASED_PROCESS;CELL_CYCLE_PROCESS;MITOTIC_CELL_CYCLE;CELL_CYCLE_PHASE;MULTICELLULAR_ORG…	ORGANELLE_PART;SARCOMERE;CYTOPLASMIC_PART;CONTRACTILE_FIBER;MYOFIBRIL;NUCLEAR_CHROMOSOME;NUCLEAR_PART;CYTOPLASM;NON_MEMBRANE_BOUND_ORGANELLE;NUCLEUS;CONDENSED_NUCLEAR_CHROMOSOME;CONTRACTILE_FIBER_PART;INTRACELLULAR_NON_MEMBRANE_BOUND_ORGANELLE;INTRACELLULAR_ORGANELLE_PART;CONDENSED_CHROMOSOME;CHROMOSOME	NUCLEOTIDE_BINDING;PHOSPHOTRANSFERASE_ACTIVITY_ALCOHOL_GROUP_AS_ACCEPTOR;PURINE_NUCLEOTIDE_BINDING;IDENTICAL_PROTEIN_BINDING;PROTEIN_KINASE_ACTIVITY;ADENYL_RIBONUCLEOTIDE_BINDING;ADENYL_NUCLEOTIDE_BINDING;KINASE_ACTIVITY;PROTEIN_SERINE_THREONINE_KINASE_ACTIVITY;STRUCTURAL_MOLECULE_ACTIVITY;CYTOSKELETAL_PROTEIN_BINDING;TRANSFERASE_ACTIVITY_TRANSFERRING_PHOSPHORUS_CONTAINING_GROUPS;STRUCTURAL_CONST…	KEGG_HYPERTROPHIC_CARDIOMYOPATHY_HCM;KEGG_DILATED_CARDIOMYOPATHY	.	.	.
	chr2	76895768	76895768	A	G	129	PASS	exonic	NM_011652	.	synonymous SNV	Ttn:NM_011652:exon63:c.T15477C:p.T5159T	.	.	rs261093891	DP=26;VDB=0.617267;SGB=-0.651104;RPB=0.94486;MQB=0.00279479;MQSB=0.998287;BQB=0.88692;MQ0F=0;ICB=1;HOB=0.5;AC=1;AN=2;DP4=9,7,5,3;MQ=46	GT:PL:DP:DV:SP	0/1:162,0,255:24:8:0	A	G	0	1	Cardiomyopathy, dilated, 1G;Cardiomyopathy, familial hypertrophic, 9;Muscular dystrophy, limb-girdle, type 2J;Myopathy, early-onset, with fatal cardiomyopathy;Myopathy, proximal, with early respiratory muscle involvement;Tibial muscular dystrophy, tardive	NA	.	MUSCLE_DEVELOPMENT;PROTEIN_AUTOPROCESSING;SYSTEM_DEVELOPMENT;CELL_DEVELOPMENT;BIOPOLYMER_METABOLIC_PROCESS;DEVELOPMENTAL_MATURATION;STRIATED_MUSCLE_DEVELOPMENT;M_PHASE;MYOBLAST_DIFFERENTIATION;ORGANELLE_ORGANIZATION_AND_BIOGENESIS;PROTEIN_AMINO_ACID_AUTOPHOSPHORYLATION;MUSCLE_CELL_DIFFERENTIATION;ACTIN_FILAMENT_BASED_PROCESS;CELL_CYCLE_PROCESS;MITOTIC_CELL_CYCLE;CELL_CYCLE_PHASE;MULTICELLULAR_ORG…	ORGANELLE_PART;SARCOMERE;CYTOPLASMIC_PART;CONTRACTILE_FIBER;MYOFIBRIL;NUCLEAR_CHROMOSOME;NUCLEAR_PART;CYTOPLASM;NON_MEMBRANE_BOUND_ORGANELLE;NUCLEUS;CONDENSED_NUCLEAR_CHROMOSOME;CONTRACTILE_FIBER_PART;INTRACELLULAR_NON_MEMBRANE_BOUND_ORGANELLE;INTRACELLULAR_ORGANELLE_PART;CONDENSED_CHROMOSOME;CHROMOSOME	NUCLEOTIDE_BINDING;PHOSPHOTRANSFERASE_ACTIVITY_ALCOHOL_GROUP_AS_ACCEPTOR;PURINE_NUCLEOTIDE_BINDING;IDENTICAL_PROTEIN_BINDING;PROTEIN_KINASE_ACTIVITY;ADENYL_RIBONUCLEOTIDE_BINDING;ADENYL_NUCLEOTIDE_BINDING;KINASE_ACTIVITY;PROTEIN_SERINE_THREONINE_KINASE_ACTIVITY;STRUCTURAL_MOLECULE_ACTIVITY;CYTOSKELETAL_PROTEIN_BINDING;TRANSFERASE_ACTIVITY_TRANSFERRING_PHOSPHORUS_CONTAINING_GROUPS;STRUCTURAL_CONST…	KEGG_HYPERTROPHIC_CARDIOMYOPATHY_HCM;KEGG_DILATED_CARDIOMYOPATHY	.	.	.
	chr2	76896147	76896147	G	A	107	PASS	exonic	NM_011652	.	synonymous SNV	Ttn:NM_011652:exon62:c.C15210T:p.S5070S	.	.	rs235215619	DP=27;VDB=0.219617;SGB=-0.636426;RPB=0.973621;MQB=0.000957555;MQSB=0.998612;BQB=0.92139;MQ0F=0;ICB=1;HOB=0.5;AC=1;AN=2;DP4=7,12,3,4;MQ=47	GT:PL:DP:DV:SP	0/1:141,0,255:26:7:0	G	A	0	1	Cardiomyopathy, dilated, 1G;Cardiomyopathy, familial hypertrophic, 9;Muscular dystrophy, limb-girdle, type 2J;Myopathy, early-onset, with fatal cardiomyopathy;Myopathy, proximal, with early respiratory muscle involvement;Tibial muscular dystrophy, tardive	NA	.	MUSCLE_DEVELOPMENT;PROTEIN_AUTOPROCESSING;SYSTEM_DEVELOPMENT;CELL_DEVELOPMENT;BIOPOLYMER_METABOLIC_PROCESS;DEVELOPMENTAL_MATURATION;STRIATED_MUSCLE_DEVELOPMENT;M_PHASE;MYOBLAST_DIFFERENTIATION;ORGANELLE_ORGANIZATION_AND_BIOGENESIS;PROTEIN_AMINO_ACID_AUTOPHOSPHORYLATION;MUSCLE_CELL_DIFFERENTIATION;ACTIN_FILAMENT_BASED_PROCESS;CELL_CYCLE_PROCESS;MITOTIC_CELL_CYCLE;CELL_CYCLE_PHASE;MULTICELLULAR_ORG…	ORGANELLE_PART;SARCOMERE;CYTOPLASMIC_PART;CONTRACTILE_FIBER;MYOFIBRIL;NUCLEAR_CHROMOSOME;NUCLEAR_PART;CYTOPLASM;NON_MEMBRANE_BOUND_ORGANELLE;NUCLEUS;CONDENSED_NUCLEAR_CHROMOSOME;CONTRACTILE_FIBER_PART;INTRACELLULAR_NON_MEMBRANE_BOUND_ORGANELLE;INTRACELLULAR_ORGANELLE_PART;CONDENSED_CHROMOSOME;CHROMOSOME	NUCLEOTIDE_BINDING;PHOSPHOTRANSFERASE_ACTIVITY_ALCOHOL_GROUP_AS_ACCEPTOR;PURINE_NUCLEOTIDE_BINDING;IDENTICAL_PROTEIN_BINDING;PROTEIN_KINASE_ACTIVITY;ADENYL_RIBONUCLEOTIDE_BINDING;ADENYL_NUCLEOTIDE_BINDING;KINASE_ACTIVITY;PROTEIN_SERINE_THREONINE_KINASE_ACTIVITY;STRUCTURAL_MOLECULE_ACTIVITY;CYTOSKELETAL_PROTEIN_BINDING;TRANSFERASE_ACTIVITY_TRANSFERRING_PHOSPHORUS_CONTAINING_GROUPS;STRUCTURAL_CONST…	KEGG_HYPERTROPHIC_CARDIOMYOPATHY_HCM;KEGG_DILATED_CARDIOMYOPATHY	.	.	.
	chr2	76896195	76896195	T	C	121	PASS	exonic	NM_011652	.	synonymous SNV	Ttn:NM_011652:exon62:c.A15162G:p.P5054P	.	.	rs27949274	DP=23;VDB=0.337267;SGB=-0.636426;RPB=1;MQB=0.00164194;MQSB=0.989565;BQB=0.966484;MQ0F=0;ICB=1;HOB=0.5;AC=1;AN=2;DP4=5,9,3,4;MQ=46	GT:PL:DP:DV:SP	0/1:154,0,255:21:7:0	T	C	0	1	Cardiomyopathy, dilated, 1G;Cardiomyopathy, familial hypertrophic, 9;Muscular dystrophy, limb-girdle, type 2J;Myopathy, early-onset, with fatal cardiomyopathy;Myopathy, proximal, with early respiratory muscle involvement;Tibial muscular dystrophy, tardive	NA	.	MUSCLE_DEVELOPMENT;PROTEIN_AUTOPROCESSING;SYSTEM_DEVELOPMENT;CELL_DEVELOPMENT;BIOPOLYMER_METABOLIC_PROCESS;DEVELOPMENTAL_MATURATION;STRIATED_MUSCLE_DEVELOPMENT;M_PHASE;MYOBLAST_DIFFERENTIATION;ORGANELLE_ORGANIZATION_AND_BIOGENESIS;PROTEIN_AMINO_ACID_AUTOPHOSPHORYLATION;MUSCLE_CELL_DIFFERENTIATION;ACTIN_FILAMENT_BASED_PROCESS;CELL_CYCLE_PROCESS;MITOTIC_CELL_CYCLE;CELL_CYCLE_PHASE;MULTICELLULAR_ORG…	ORGANELLE_PART;SARCOMERE;CYTOPLASMIC_PART;CONTRACTILE_FIBER;MYOFIBRIL;NUCLEAR_CHROMOSOME;NUCLEAR_PART;CYTOPLASM;NON_MEMBRANE_BOUND_ORGANELLE;NUCLEUS;CONDENSED_NUCLEAR_CHROMOSOME;CONTRACTILE_FIBER_PART;INTRACELLULAR_NON_MEMBRANE_BOUND_ORGANELLE;INTRACELLULAR_ORGANELLE_PART;CONDENSED_CHROMOSOME;CHROMOSOME	NUCLEOTIDE_BINDING;PHOSPHOTRANSFERASE_ACTIVITY_ALCOHOL_GROUP_AS_ACCEPTOR;PURINE_NUCLEOTIDE_BINDING;IDENTICAL_PROTEIN_BINDING;PROTEIN_KINASE_ACTIVITY;ADENYL_RIBONUCLEOTIDE_BINDING;ADENYL_NUCLEOTIDE_BINDING;KINASE_ACTIVITY;PROTEIN_SERINE_THREONINE_KINASE_ACTIVITY;STRUCTURAL_MOLECULE_ACTIVITY;CYTOSKELETAL_PROTEIN_BINDING;TRANSFERASE_ACTIVITY_TRANSFERRING_PHOSPHORUS_CONTAINING_GROUPS;STRUCTURAL_CONST…	KEGG_HYPERTROPHIC_CARDIOMYOPATHY_HCM;KEGG_DILATED_CARDIOMYOPATHY	.	.	.
	chr2	76896489	76896489	C	T	33.812	PASS	exonic	NM_011652	.	synonymous SNV	Ttn:NM_011652:exon61:c.G14985A:p.L4995L	.	.	rs240174819	DP=18;VDB=0.193383;SGB=-0.556411;RPB=0.997872;MQB=0.0161635;MQSB=0.472367;BQB=0.900862;MQ0F=0;ICB=1;HOB=0.5;AC=1;AN=2;DP4=6,5,4,0;MQ=48	GT:PL:DP:DV:SP	0/1:68,0,234:15:4:6	C	T	0	1	Cardiomyopathy, dilated, 1G;Cardiomyopathy, familial hypertrophic, 9;Muscular dystrophy, limb-girdle, type 2J;Myopathy, early-onset, with fatal cardiomyopathy;Myopathy, proximal, with early respiratory muscle involvement;Tibial muscular dystrophy, tardive	NA	.	MUSCLE_DEVELOPMENT;PROTEIN_AUTOPROCESSING;SYSTEM_DEVELOPMENT;CELL_DEVELOPMENT;BIOPOLYMER_METABOLIC_PROCESS;DEVELOPMENTAL_MATURATION;STRIATED_MUSCLE_DEVELOPMENT;M_PHASE;MYOBLAST_DIFFERENTIATION;ORGANELLE_ORGANIZATION_AND_BIOGENESIS;PROTEIN_AMINO_ACID_AUTOPHOSPHORYLATION;MUSCLE_CELL_DIFFERENTIATION;ACTIN_FILAMENT_BASED_PROCESS;CELL_CYCLE_PROCESS;MITOTIC_CELL_CYCLE;CELL_CYCLE_PHASE;MULTICELLULAR_ORG…	ORGANELLE_PART;SARCOMERE;CYTOPLASMIC_PART;CONTRACTILE_FIBER;MYOFIBRIL;NUCLEAR_CHROMOSOME;NUCLEAR_PART;CYTOPLASM;NON_MEMBRANE_BOUND_ORGANELLE;NUCLEUS;CONDENSED_NUCLEAR_CHROMOSOME;CONTRACTILE_FIBER_PART;INTRACELLULAR_NON_MEMBRANE_BOUND_ORGANELLE;INTRACELLULAR_ORGANELLE_PART;CONDENSED_CHROMOSOME;CHROMOSOME	NUCLEOTIDE_BINDING;PHOSPHOTRANSFERASE_ACTIVITY_ALCOHOL_GROUP_AS_ACCEPTOR;PURINE_NUCLEOTIDE_BINDING;IDENTICAL_PROTEIN_BINDING;PROTEIN_KINASE_ACTIVITY;ADENYL_RIBONUCLEOTIDE_BINDING;ADENYL_NUCLEOTIDE_BINDING;KINASE_ACTIVITY;PROTEIN_SERINE_THREONINE_KINASE_ACTIVITY;STRUCTURAL_MOLECULE_ACTIVITY;CYTOSKELETAL_PROTEIN_BINDING;TRANSFERASE_ACTIVITY_TRANSFERRING_PHOSPHORUS_CONTAINING_GROUPS;STRUCTURAL_CONST…	KEGG_HYPERTROPHIC_CARDIOMYOPATHY_HCM;KEGG_DILATED_CARDIOMYOPATHY	.	.	.
	chr2	76898530	76898530	A	G	86	PASS	exonic	NM_011652	.	synonymous SNV	Ttn:NM_011652:exon56:c.T13662C:p.I4554I	.	.	rs255516852	DP=16;VDB=0.6146;SGB=-0.590765;RPB=0.934728;MQB=0.00920968;MQSB=0.264034;BQB=1;MQ0F=0;ICB=1;HOB=0.5;AC=1;AN=2;DP4=1,9,3,2;MQ=48	GT:PL:DP:DV:SP	0/1:120,0,182:15:5:11	A	G	0	1	Cardiomyopathy, dilated, 1G;Cardiomyopathy, familial hypertrophic, 9;Muscular dystrophy, limb-girdle, type 2J;Myopathy, early-onset, with fatal cardiomyopathy;Myopathy, proximal, with early respiratory muscle involvement;Tibial muscular dystrophy, tardive	NA	.	MUSCLE_DEVELOPMENT;PROTEIN_AUTOPROCESSING;SYSTEM_DEVELOPMENT;CELL_DEVELOPMENT;BIOPOLYMER_METABOLIC_PROCESS;DEVELOPMENTAL_MATURATION;STRIATED_MUSCLE_DEVELOPMENT;M_PHASE;MYOBLAST_DIFFERENTIATION;ORGANELLE_ORGANIZATION_AND_BIOGENESIS;PROTEIN_AMINO_ACID_AUTOPHOSPHORYLATION;MUSCLE_CELL_DIFFERENTIATION;ACTIN_FILAMENT_BASED_PROCESS;CELL_CYCLE_PROCESS;MITOTIC_CELL_CYCLE;CELL_CYCLE_PHASE;MULTICELLULAR_ORG…	ORGANELLE_PART;SARCOMERE;CYTOPLASMIC_PART;CONTRACTILE_FIBER;MYOFIBRIL;NUCLEAR_CHROMOSOME;NUCLEAR_PART;CYTOPLASM;NON_MEMBRANE_BOUND_ORGANELLE;NUCLEUS;CONDENSED_NUCLEAR_CHROMOSOME;CONTRACTILE_FIBER_PART;INTRACELLULAR_NON_MEMBRANE_BOUND_ORGANELLE;INTRACELLULAR_ORGANELLE_PART;CONDENSED_CHROMOSOME;CHROMOSOME	NUCLEOTIDE_BINDING;PHOSPHOTRANSFERASE_ACTIVITY_ALCOHOL_GROUP_AS_ACCEPTOR;PURINE_NUCLEOTIDE_BINDING;IDENTICAL_PROTEIN_BINDING;PROTEIN_KINASE_ACTIVITY;ADENYL_RIBONUCLEOTIDE_BINDING;ADENYL_NUCLEOTIDE_BINDING;KINASE_ACTIVITY;PROTEIN_SERINE_THREONINE_KINASE_ACTIVITY;STRUCTURAL_MOLECULE_ACTIVITY;CYTOSKELETAL_PROTEIN_BINDING;TRANSFERASE_ACTIVITY_TRANSFERRING_PHOSPHORUS_CONTAINING_GROUPS;STRUCTURAL_CONST…	KEGG_HYPERTROPHIC_CARDIOMYOPATHY_HCM;KEGG_DILATED_CARDIOMYOPATHY	.	.	.
	chr2	76899257	76899257	T	C	51	PASS	exonic	NM_011652	.	synonymous SNV	Ttn:NM_011652:exon54:c.A13140G:p.A4380A	.	.	rs27949268	DP=26;VDB=0.216674;SGB=-0.590765;RPB=0.92028;MQB=0.00350199;MQSB=0.963693;BQB=1;MQ0F=0;ICB=1;HOB=0.5;AC=1;AN=2;DP4=11,9,2,3;MQ=47	GT:PL:DP:DV:SP	0/1:86,0,255:25:5:2	T	C	0	1	Cardiomyopathy, dilated, 1G;Cardiomyopathy, familial hypertrophic, 9;Muscular dystrophy, limb-girdle, type 2J;Myopathy, early-onset, with fatal cardiomyopathy;Myopathy, proximal, with early respiratory muscle involvement;Tibial muscular dystrophy, tardive	NA	.	MUSCLE_DEVELOPMENT;PROTEIN_AUTOPROCESSING;SYSTEM_DEVELOPMENT;CELL_DEVELOPMENT;BIOPOLYMER_METABOLIC_PROCESS;DEVELOPMENTAL_MATURATION;STRIATED_MUSCLE_DEVELOPMENT;M_PHASE;MYOBLAST_DIFFERENTIATION;ORGANELLE_ORGANIZATION_AND_BIOGENESIS;PROTEIN_AMINO_ACID_AUTOPHOSPHORYLATION;MUSCLE_CELL_DIFFERENTIATION;ACTIN_FILAMENT_BASED_PROCESS;CELL_CYCLE_PROCESS;MITOTIC_CELL_CYCLE;CELL_CYCLE_PHASE;MULTICELLULAR_ORG…	ORGANELLE_PART;SARCOMERE;CYTOPLASMIC_PART;CONTRACTILE_FIBER;MYOFIBRIL;NUCLEAR_CHROMOSOME;NUCLEAR_PART;CYTOPLASM;NON_MEMBRANE_BOUND_ORGANELLE;NUCLEUS;CONDENSED_NUCLEAR_CHROMOSOME;CONTRACTILE_FIBER_PART;INTRACELLULAR_NON_MEMBRANE_BOUND_ORGANELLE;INTRACELLULAR_ORGANELLE_PART;CONDENSED_CHROMOSOME;CHROMOSOME	NUCLEOTIDE_BINDING;PHOSPHOTRANSFERASE_ACTIVITY_ALCOHOL_GROUP_AS_ACCEPTOR;PURINE_NUCLEOTIDE_BINDING;IDENTICAL_PROTEIN_BINDING;PROTEIN_KINASE_ACTIVITY;ADENYL_RIBONUCLEOTIDE_BINDING;ADENYL_NUCLEOTIDE_BINDING;KINASE_ACTIVITY;PROTEIN_SERINE_THREONINE_KINASE_ACTIVITY;STRUCTURAL_MOLECULE_ACTIVITY;CYTOSKELETAL_PROTEIN_BINDING;TRANSFERASE_ACTIVITY_TRANSFERRING_PHOSPHORUS_CONTAINING_GROUPS;STRUCTURAL_CONST…	KEGG_HYPERTROPHIC_CARDIOMYOPATHY_HCM;KEGG_DILATED_CARDIOMYOPATHY	.	.	.
	chr2	76899297	76899297	T	C	87	PASS	exonic	NM_011652	.	missense SNV	Ttn:NM_011652:exon54:c.A13100G:p.D4367G	.	.	rs245324753	DP=24;VDB=0.773942;SGB=-0.616816;RPB=0.622828;MQB=0.00216277;MQSB=0.869825;BQB=1;MQ0F=0;ICB=1;HOB=0.5;AC=1;AN=2;DP4=8,7,2,4;MQ=46	GT:PL:DP:DV:SP	0/1:121,0,255:21:6:2	T	C	0	1	Cardiomyopathy, dilated, 1G;Cardiomyopathy, familial hypertrophic, 9;Muscular dystrophy, limb-girdle, type 2J;Myopathy, early-onset, with fatal cardiomyopathy;Myopathy, proximal, with early respiratory muscle involvement;Tibial muscular dystrophy, tardive	NA	.	MUSCLE_DEVELOPMENT;PROTEIN_AUTOPROCESSING;SYSTEM_DEVELOPMENT;CELL_DEVELOPMENT;BIOPOLYMER_METABOLIC_PROCESS;DEVELOPMENTAL_MATURATION;STRIATED_MUSCLE_DEVELOPMENT;M_PHASE;MYOBLAST_DIFFERENTIATION;ORGANELLE_ORGANIZATION_AND_BIOGENESIS;PROTEIN_AMINO_ACID_AUTOPHOSPHORYLATION;MUSCLE_CELL_DIFFERENTIATION;ACTIN_FILAMENT_BASED_PROCESS;CELL_CYCLE_PROCESS;MITOTIC_CELL_CYCLE;CELL_CYCLE_PHASE;MULTICELLULAR_ORG…	ORGANELLE_PART;SARCOMERE;CYTOPLASMIC_PART;CONTRACTILE_FIBER;MYOFIBRIL;NUCLEAR_CHROMOSOME;NUCLEAR_PART;CYTOPLASM;NON_MEMBRANE_BOUND_ORGANELLE;NUCLEUS;CONDENSED_NUCLEAR_CHROMOSOME;CONTRACTILE_FIBER_PART;INTRACELLULAR_NON_MEMBRANE_BOUND_ORGANELLE;INTRACELLULAR_ORGANELLE_PART;CONDENSED_CHROMOSOME;CHROMOSOME	NUCLEOTIDE_BINDING;PHOSPHOTRANSFERASE_ACTIVITY_ALCOHOL_GROUP_AS_ACCEPTOR;PURINE_NUCLEOTIDE_BINDING;IDENTICAL_PROTEIN_BINDING;PROTEIN_KINASE_ACTIVITY;ADENYL_RIBONUCLEOTIDE_BINDING;ADENYL_NUCLEOTIDE_BINDING;KINASE_ACTIVITY;PROTEIN_SERINE_THREONINE_KINASE_ACTIVITY;STRUCTURAL_MOLECULE_ACTIVITY;CYTOSKELETAL_PROTEIN_BINDING;TRANSFERASE_ACTIVITY_TRANSFERRING_PHOSPHORUS_CONTAINING_GROUPS;STRUCTURAL_CONST…	KEGG_HYPERTROPHIC_CARDIOMYOPATHY_HCM;KEGG_DILATED_CARDIOMYOPATHY	.	.	.
	chr2	76899404	76899404	A	G	105	PASS	exonic	NM_011652	.	synonymous SNV	Ttn:NM_011652:exon54:c.T12993C:p.G4331G	.	.	rs27949266	DP=22;VDB=0.5;SGB=-0.616816;RPB=0.445457;MQB=0.0028799;MQSB=0.868634;BQB=0.965977;MQ0F=0;ICB=1;HOB=0.5;AC=1;AN=2;DP4=6,7,4,2;MQ=47	GT:PL:DP:DV:SP	0/1:139,0,255:19:6:2	A	G	0	1	Cardiomyopathy, dilated, 1G;Cardiomyopathy, familial hypertrophic, 9;Muscular dystrophy, limb-girdle, type 2J;Myopathy, early-onset, with fatal cardiomyopathy;Myopathy, proximal, with early respiratory muscle involvement;Tibial muscular dystrophy, tardive	NA	.	MUSCLE_DEVELOPMENT;PROTEIN_AUTOPROCESSING;SYSTEM_DEVELOPMENT;CELL_DEVELOPMENT;BIOPOLYMER_METABOLIC_PROCESS;DEVELOPMENTAL_MATURATION;STRIATED_MUSCLE_DEVELOPMENT;M_PHASE;MYOBLAST_DIFFERENTIATION;ORGANELLE_ORGANIZATION_AND_BIOGENESIS;PROTEIN_AMINO_ACID_AUTOPHOSPHORYLATION;MUSCLE_CELL_DIFFERENTIATION;ACTIN_FILAMENT_BASED_PROCESS;CELL_CYCLE_PROCESS;MITOTIC_CELL_CYCLE;CELL_CYCLE_PHASE;MULTICELLULAR_ORG…	ORGANELLE_PART;SARCOMERE;CYTOPLASMIC_PART;CONTRACTILE_FIBER;MYOFIBRIL;NUCLEAR_CHROMOSOME;NUCLEAR_PART;CYTOPLASM;NON_MEMBRANE_BOUND_ORGANELLE;NUCLEUS;CONDENSED_NUCLEAR_CHROMOSOME;CONTRACTILE_FIBER_PART;INTRACELLULAR_NON_MEMBRANE_BOUND_ORGANELLE;INTRACELLULAR_ORGANELLE_PART;CONDENSED_CHROMOSOME;CHROMOSOME	NUCLEOTIDE_BINDING;PHOSPHOTRANSFERASE_ACTIVITY_ALCOHOL_GROUP_AS_ACCEPTOR;PURINE_NUCLEOTIDE_BINDING;IDENTICAL_PROTEIN_BINDING;PROTEIN_KINASE_ACTIVITY;ADENYL_RIBONUCLEOTIDE_BINDING;ADENYL_NUCLEOTIDE_BINDING;KINASE_ACTIVITY;PROTEIN_SERINE_THREONINE_KINASE_ACTIVITY;STRUCTURAL_MOLECULE_ACTIVITY;CYTOSKELETAL_PROTEIN_BINDING;TRANSFERASE_ACTIVITY_TRANSFERRING_PHOSPHORUS_CONTAINING_GROUPS;STRUCTURAL_CONST…	KEGG_HYPERTROPHIC_CARDIOMYOPATHY_HCM;KEGG_DILATED_CARDIOMYOPATHY	.	.	.
	chr2	76908215	76908215	C	A	54	PASS	exonic	NM_028004	.	missense SNV	Ttn:NM_028004:exon45:c.G11979T:p.Q3993H	.	.	.	DP=23;VDB=0.648709;SGB=-0.590765;RPB=0.956529;MQB=0.00360656;MQSB=0.998079;BQB=0.956529;MQ0F=0;ICB=1;HOB=0.5;AC=1;AN=2;DP4=10,8,3,2;MQ=48	GT:PL:DP:DV:SP	0/1:89,0,255:23:5:0	C	A	0	1	Cardiomyopathy, dilated, 1G;Cardiomyopathy, familial hypertrophic, 9;Muscular dystrophy, limb-girdle, type 2J;Myopathy, early-onset, with fatal cardiomyopathy;Myopathy, proximal, with early respiratory muscle involvement;Tibial muscular dystrophy, tardive	NA	.	MUSCLE_DEVELOPMENT;PROTEIN_AUTOPROCESSING;SYSTEM_DEVELOPMENT;CELL_DEVELOPMENT;BIOPOLYMER_METABOLIC_PROCESS;DEVELOPMENTAL_MATURATION;STRIATED_MUSCLE_DEVELOPMENT;M_PHASE;MYOBLAST_DIFFERENTIATION;ORGANELLE_ORGANIZATION_AND_BIOGENESIS;PROTEIN_AMINO_ACID_AUTOPHOSPHORYLATION;MUSCLE_CELL_DIFFERENTIATION;ACTIN_FILAMENT_BASED_PROCESS;CELL_CYCLE_PROCESS;MITOTIC_CELL_CYCLE;CELL_CYCLE_PHASE;MULTICELLULAR_ORG…	ORGANELLE_PART;SARCOMERE;CYTOPLASMIC_PART;CONTRACTILE_FIBER;MYOFIBRIL;NUCLEAR_CHROMOSOME;NUCLEAR_PART;CYTOPLASM;NON_MEMBRANE_BOUND_ORGANELLE;NUCLEUS;CONDENSED_NUCLEAR_CHROMOSOME;CONTRACTILE_FIBER_PART;INTRACELLULAR_NON_MEMBRANE_BOUND_ORGANELLE;INTRACELLULAR_ORGANELLE_PART;CONDENSED_CHROMOSOME;CHROMOSOME	NUCLEOTIDE_BINDING;PHOSPHOTRANSFERASE_ACTIVITY_ALCOHOL_GROUP_AS_ACCEPTOR;PURINE_NUCLEOTIDE_BINDING;IDENTICAL_PROTEIN_BINDING;PROTEIN_KINASE_ACTIVITY;ADENYL_RIBONUCLEOTIDE_BINDING;ADENYL_NUCLEOTIDE_BINDING;KINASE_ACTIVITY;PROTEIN_SERINE_THREONINE_KINASE_ACTIVITY;STRUCTURAL_MOLECULE_ACTIVITY;CYTOSKELETAL_PROTEIN_BINDING;TRANSFERASE_ACTIVITY_TRANSFERRING_PHOSPHORUS_CONTAINING_GROUPS;STRUCTURAL_CONST…	KEGG_HYPERTROPHIC_CARDIOMYOPATHY_HCM;KEGG_DILATED_CARDIOMYOPATHY	.	.	.
	chr2	76946873	76946873	G	A	221	PASS	exonic	NM_011652,NM_028004	.	missense SNV	Ttn:NM_028004:exon24:c.C4184T:p.A1395V,Ttn:NM_011652:exon25:c.C4322T:p.A1441V	.	.	rs33662864	DP=20;VDB=0.552277;SGB=-0.686358;RPB=0.810584;MQB=0.103608;MQSB=0.992528;BQB=0.97357;MQ0F=0;ICB=1;HOB=0.5;AC=1;AN=2;DP4=3,2,7,7;MQ=47	GT:PL:DP:DV:SP	0/1:255,0,108:19:14:0	G	A	0	1	Cardiomyopathy, dilated, 1G;Cardiomyopathy, familial hypertrophic, 9;Muscular dystrophy, limb-girdle, type 2J;Myopathy, early-onset, with fatal cardiomyopathy;Myopathy, proximal, with early respiratory muscle involvement;Tibial muscular dystrophy, tardive	NA	.	MUSCLE_DEVELOPMENT;PROTEIN_AUTOPROCESSING;SYSTEM_DEVELOPMENT;CELL_DEVELOPMENT;BIOPOLYMER_METABOLIC_PROCESS;DEVELOPMENTAL_MATURATION;STRIATED_MUSCLE_DEVELOPMENT;M_PHASE;MYOBLAST_DIFFERENTIATION;ORGANELLE_ORGANIZATION_AND_BIOGENESIS;PROTEIN_AMINO_ACID_AUTOPHOSPHORYLATION;MUSCLE_CELL_DIFFERENTIATION;ACTIN_FILAMENT_BASED_PROCESS;CELL_CYCLE_PROCESS;MITOTIC_CELL_CYCLE;CELL_CYCLE_PHASE;MULTICELLULAR_ORG…	ORGANELLE_PART;SARCOMERE;CYTOPLASMIC_PART;CONTRACTILE_FIBER;MYOFIBRIL;NUCLEAR_CHROMOSOME;NUCLEAR_PART;CYTOPLASM;NON_MEMBRANE_BOUND_ORGANELLE;NUCLEUS;CONDENSED_NUCLEAR_CHROMOSOME;CONTRACTILE_FIBER_PART;INTRACELLULAR_NON_MEMBRANE_BOUND_ORGANELLE;INTRACELLULAR_ORGANELLE_PART;CONDENSED_CHROMOSOME;CHROMOSOME	NUCLEOTIDE_BINDING;PHOSPHOTRANSFERASE_ACTIVITY_ALCOHOL_GROUP_AS_ACCEPTOR;PURINE_NUCLEOTIDE_BINDING;IDENTICAL_PROTEIN_BINDING;PROTEIN_KINASE_ACTIVITY;ADENYL_RIBONUCLEOTIDE_BINDING;ADENYL_NUCLEOTIDE_BINDING;KINASE_ACTIVITY;PROTEIN_SERINE_THREONINE_KINASE_ACTIVITY;STRUCTURAL_MOLECULE_ACTIVITY;CYTOSKELETAL_PROTEIN_BINDING;TRANSFERASE_ACTIVITY_TRANSFERRING_PHOSPHORUS_CONTAINING_GROUPS;STRUCTURAL_CONST…	KEGG_HYPERTROPHIC_CARDIOMYOPATHY_HCM;KEGG_DILATED_CARDIOMYOPATHY	.	.	.
	chr2	76953016	76953016	G	A	96	PASS	exonic	NM_011652,NM_028004	.	synonymous SNV	Ttn:NM_028004:exon15:c.C2631T:p.R877R,Ttn:NM_011652:exon16:c.C2769T:p.R923R	.	.	rs27977243	DP=27;VDB=0.452509;SGB=-0.651104;RPB=0.572869;MQB=0.000335463;MQSB=0.801741;BQB=0.975611;MQ0F=0;ICB=1;HOB=0.5;AC=1;AN=2;DP4=12,6,7,1;MQ=48	GT:PL:DP:DV:SP	0/1:130,0,255:26:8:4	G	A	0	1	Cardiomyopathy, dilated, 1G;Cardiomyopathy, familial hypertrophic, 9;Muscular dystrophy, limb-girdle, type 2J;Myopathy, early-onset, with fatal cardiomyopathy;Myopathy, proximal, with early respiratory muscle involvement;Tibial muscular dystrophy, tardive	NA	.	MUSCLE_DEVELOPMENT;PROTEIN_AUTOPROCESSING;SYSTEM_DEVELOPMENT;CELL_DEVELOPMENT;BIOPOLYMER_METABOLIC_PROCESS;DEVELOPMENTAL_MATURATION;STRIATED_MUSCLE_DEVELOPMENT;M_PHASE;MYOBLAST_DIFFERENTIATION;ORGANELLE_ORGANIZATION_AND_BIOGENESIS;PROTEIN_AMINO_ACID_AUTOPHOSPHORYLATION;MUSCLE_CELL_DIFFERENTIATION;ACTIN_FILAMENT_BASED_PROCESS;CELL_CYCLE_PROCESS;MITOTIC_CELL_CYCLE;CELL_CYCLE_PHASE;MULTICELLULAR_ORG…	ORGANELLE_PART;SARCOMERE;CYTOPLASMIC_PART;CONTRACTILE_FIBER;MYOFIBRIL;NUCLEAR_CHROMOSOME;NUCLEAR_PART;CYTOPLASM;NON_MEMBRANE_BOUND_ORGANELLE;NUCLEUS;CONDENSED_NUCLEAR_CHROMOSOME;CONTRACTILE_FIBER_PART;INTRACELLULAR_NON_MEMBRANE_BOUND_ORGANELLE;INTRACELLULAR_ORGANELLE_PART;CONDENSED_CHROMOSOME;CHROMOSOME	NUCLEOTIDE_BINDING;PHOSPHOTRANSFERASE_ACTIVITY_ALCOHOL_GROUP_AS_ACCEPTOR;PURINE_NUCLEOTIDE_BINDING;IDENTICAL_PROTEIN_BINDING;PROTEIN_KINASE_ACTIVITY;ADENYL_RIBONUCLEOTIDE_BINDING;ADENYL_NUCLEOTIDE_BINDING;KINASE_ACTIVITY;PROTEIN_SERINE_THREONINE_KINASE_ACTIVITY;STRUCTURAL_MOLECULE_ACTIVITY;CYTOSKELETAL_PROTEIN_BINDING;TRANSFERASE_ACTIVITY_TRANSFERRING_PHOSPHORUS_CONTAINING_GROUPS;STRUCTURAL_CONST…	KEGG_HYPERTROPHIC_CARDIOMYOPATHY_HCM;KEGG_DILATED_CARDIOMYOPATHY	.	.	.
	chr2	76967150	76967150	C	A	102	PASS	exonic	NM_011652,NM_028004	.	missense SNV	Ttn:NM_011652:exon10:c.G1569T:p.K523N,Ttn:NM_028004:exon10:c.G1569T:p.K523N	.	.	.	DP=19;VDB=0.974645;SGB=-0.636426;RPB=0.724465;MQB=0.040184;MQSB=0.758709;BQB=0.597928;MQ0F=0;ICB=1;HOB=0.5;AC=1;AN=2;DP4=6,6,5,2;MQ=47	GT:PL:DP:DV:SP	0/1:135,0,250:19:7:2	C	A	0	1	Cardiomyopathy, dilated, 1G;Cardiomyopathy, familial hypertrophic, 9;Muscular dystrophy, limb-girdle, type 2J;Myopathy, early-onset, with fatal cardiomyopathy;Myopathy, proximal, with early respiratory muscle involvement;Tibial muscular dystrophy, tardive	NA	.	MUSCLE_DEVELOPMENT;PROTEIN_AUTOPROCESSING;SYSTEM_DEVELOPMENT;CELL_DEVELOPMENT;BIOPOLYMER_METABOLIC_PROCESS;DEVELOPMENTAL_MATURATION;STRIATED_MUSCLE_DEVELOPMENT;M_PHASE;MYOBLAST_DIFFERENTIATION;ORGANELLE_ORGANIZATION_AND_BIOGENESIS;PROTEIN_AMINO_ACID_AUTOPHOSPHORYLATION;MUSCLE_CELL_DIFFERENTIATION;ACTIN_FILAMENT_BASED_PROCESS;CELL_CYCLE_PROCESS;MITOTIC_CELL_CYCLE;CELL_CYCLE_PHASE;MULTICELLULAR_ORG…	ORGANELLE_PART;SARCOMERE;CYTOPLASMIC_PART;CONTRACTILE_FIBER;MYOFIBRIL;NUCLEAR_CHROMOSOME;NUCLEAR_PART;CYTOPLASM;NON_MEMBRANE_BOUND_ORGANELLE;NUCLEUS;CONDENSED_NUCLEAR_CHROMOSOME;CONTRACTILE_FIBER_PART;INTRACELLULAR_NON_MEMBRANE_BOUND_ORGANELLE;INTRACELLULAR_ORGANELLE_PART;CONDENSED_CHROMOSOME;CHROMOSOME	NUCLEOTIDE_BINDING;PHOSPHOTRANSFERASE_ACTIVITY_ALCOHOL_GROUP_AS_ACCEPTOR;PURINE_NUCLEOTIDE_BINDING;IDENTICAL_PROTEIN_BINDING;PROTEIN_KINASE_ACTIVITY;ADENYL_RIBONUCLEOTIDE_BINDING;ADENYL_NUCLEOTIDE_BINDING;KINASE_ACTIVITY;PROTEIN_SERINE_THREONINE_KINASE_ACTIVITY;STRUCTURAL_MOLECULE_ACTIVITY;CYTOSKELETAL_PROTEIN_BINDING;TRANSFERASE_ACTIVITY_TRANSFERRING_PHOSPHORUS_CONTAINING_GROUPS;STRUCTURAL_CONST…	KEGG_HYPERTROPHIC_CARDIOMYOPATHY_HCM;KEGG_DILATED_CARDIOMYOPATHY	.	.	.
	chr2	76969166	76969166	C	T	48.4132	PASS	exonic	NM_011652,NM_028004	.	missense SNV	Ttn:NM_011652:exon8:c.G1369A:p.V457M,Ttn:NM_028004:exon8:c.G1369A:p.V457M	.	.	.	DP=21;VDB=0.566962;SGB=-0.556411;RPB=0.38558;MQB=0.977696;MQSB=0.608815;BQB=1;MQ0F=0;ICB=1;HOB=0.5;AC=1;AN=2;DP4=9,5,2,2;MQ=43	GT:PL:DP:DV:SP	0/1:83,0,255:18:4:0	C	T	0	1	Cardiomyopathy, dilated, 1G;Cardiomyopathy, familial hypertrophic, 9;Muscular dystrophy, limb-girdle, type 2J;Myopathy, early-onset, with fatal cardiomyopathy;Myopathy, proximal, with early respiratory muscle involvement;Tibial muscular dystrophy, tardive	NA	.	MUSCLE_DEVELOPMENT;PROTEIN_AUTOPROCESSING;SYSTEM_DEVELOPMENT;CELL_DEVELOPMENT;BIOPOLYMER_METABOLIC_PROCESS;DEVELOPMENTAL_MATURATION;STRIATED_MUSCLE_DEVELOPMENT;M_PHASE;MYOBLAST_DIFFERENTIATION;ORGANELLE_ORGANIZATION_AND_BIOGENESIS;PROTEIN_AMINO_ACID_AUTOPHOSPHORYLATION;MUSCLE_CELL_DIFFERENTIATION;ACTIN_FILAMENT_BASED_PROCESS;CELL_CYCLE_PROCESS;MITOTIC_CELL_CYCLE;CELL_CYCLE_PHASE;MULTICELLULAR_ORG…	ORGANELLE_PART;SARCOMERE;CYTOPLASMIC_PART;CONTRACTILE_FIBER;MYOFIBRIL;NUCLEAR_CHROMOSOME;NUCLEAR_PART;CYTOPLASM;NON_MEMBRANE_BOUND_ORGANELLE;NUCLEUS;CONDENSED_NUCLEAR_CHROMOSOME;CONTRACTILE_FIBER_PART;INTRACELLULAR_NON_MEMBRANE_BOUND_ORGANELLE;INTRACELLULAR_ORGANELLE_PART;CONDENSED_CHROMOSOME;CHROMOSOME	NUCLEOTIDE_BINDING;PHOSPHOTRANSFERASE_ACTIVITY_ALCOHOL_GROUP_AS_ACCEPTOR;PURINE_NUCLEOTIDE_BINDING;IDENTICAL_PROTEIN_BINDING;PROTEIN_KINASE_ACTIVITY;ADENYL_RIBONUCLEOTIDE_BINDING;ADENYL_NUCLEOTIDE_BINDING;KINASE_ACTIVITY;PROTEIN_SERINE_THREONINE_KINASE_ACTIVITY;STRUCTURAL_MOLECULE_ACTIVITY;CYTOSKELETAL_PROTEIN_BINDING;TRANSFERASE_ACTIVITY_TRANSFERRING_PHOSPHORUS_CONTAINING_GROUPS;STRUCTURAL_CONST…	KEGG_HYPERTROPHIC_CARDIOMYOPATHY_HCM;KEGG_DILATED_CARDIOMYOPATHY	.	.	.
	chr2	76969682	76969682	G	A	159	PASS	exonic	NM_011652,NM_028004	.	missense SNV	Ttn:NM_011652:exon7:c.C1181T:p.A394V,Ttn:NM_028004:exon7:c.C1181T:p.A394V	.	.	rs33642479	DP=19;VDB=0.613203;SGB=-0.680642;RPB=0.449329;MQB=0.0149748;MQSB=0.205052;BQB=0.761685;MQ0F=0;ICB=1;HOB=0.5;AC=1;AN=2;DP4=3,2,5,7;MQ=35	GT:PL:DP:DV:SP	0/1:193,0,93:17:12:2	G	A	0	1	Cardiomyopathy, dilated, 1G;Cardiomyopathy, familial hypertrophic, 9;Muscular dystrophy, limb-girdle, type 2J;Myopathy, early-onset, with fatal cardiomyopathy;Myopathy, proximal, with early respiratory muscle involvement;Tibial muscular dystrophy, tardive	NA	.	MUSCLE_DEVELOPMENT;PROTEIN_AUTOPROCESSING;SYSTEM_DEVELOPMENT;CELL_DEVELOPMENT;BIOPOLYMER_METABOLIC_PROCESS;DEVELOPMENTAL_MATURATION;STRIATED_MUSCLE_DEVELOPMENT;M_PHASE;MYOBLAST_DIFFERENTIATION;ORGANELLE_ORGANIZATION_AND_BIOGENESIS;PROTEIN_AMINO_ACID_AUTOPHOSPHORYLATION;MUSCLE_CELL_DIFFERENTIATION;ACTIN_FILAMENT_BASED_PROCESS;CELL_CYCLE_PROCESS;MITOTIC_CELL_CYCLE;CELL_CYCLE_PHASE;MULTICELLULAR_ORG…	ORGANELLE_PART;SARCOMERE;CYTOPLASMIC_PART;CONTRACTILE_FIBER;MYOFIBRIL;NUCLEAR_CHROMOSOME;NUCLEAR_PART;CYTOPLASM;NON_MEMBRANE_BOUND_ORGANELLE;NUCLEUS;CONDENSED_NUCLEAR_CHROMOSOME;CONTRACTILE_FIBER_PART;INTRACELLULAR_NON_MEMBRANE_BOUND_ORGANELLE;INTRACELLULAR_ORGANELLE_PART;CONDENSED_CHROMOSOME;CHROMOSOME	NUCLEOTIDE_BINDING;PHOSPHOTRANSFERASE_ACTIVITY_ALCOHOL_GROUP_AS_ACCEPTOR;PURINE_NUCLEOTIDE_BINDING;IDENTICAL_PROTEIN_BINDING;PROTEIN_KINASE_ACTIVITY;ADENYL_RIBONUCLEOTIDE_BINDING;ADENYL_NUCLEOTIDE_BINDING;KINASE_ACTIVITY;PROTEIN_SERINE_THREONINE_KINASE_ACTIVITY;STRUCTURAL_MOLECULE_ACTIVITY;CYTOSKELETAL_PROTEIN_BINDING;TRANSFERASE_ACTIVITY_TRANSFERRING_PHOSPHORUS_CONTAINING_GROUPS;STRUCTURAL_CONST…	KEGG_HYPERTROPHIC_CARDIOMYOPATHY_HCM;KEGG_DILATED_CARDIOMYOPATHY	.	.	.
	chr2	76969687	76969687	A	G	208	PASS	exonic	NM_011652,NM_028004	.	synonymous SNV	Ttn:NM_011652:exon7:c.T1176C:p.A392A,Ttn:NM_028004:exon7:c.T1176C:p.A392A	.	.	rs29768097	DP=19;VDB=0.462892;SGB=-0.688148;RPB=0.666667;MQB=0;MQSB=0.0863735;BQB=1;MQ0F=0;ICB=1;HOB=0.5;AC=1;AN=2;DP4=2,0,7,8;MQ=34	GT:PL:DP:DV:SP	0/1:244,0,18:17:15:3	A	G	0	1	Cardiomyopathy, dilated, 1G;Cardiomyopathy, familial hypertrophic, 9;Muscular dystrophy, limb-girdle, type 2J;Myopathy, early-onset, with fatal cardiomyopathy;Myopathy, proximal, with early respiratory muscle involvement;Tibial muscular dystrophy, tardive	NA	.	MUSCLE_DEVELOPMENT;PROTEIN_AUTOPROCESSING;SYSTEM_DEVELOPMENT;CELL_DEVELOPMENT;BIOPOLYMER_METABOLIC_PROCESS;DEVELOPMENTAL_MATURATION;STRIATED_MUSCLE_DEVELOPMENT;M_PHASE;MYOBLAST_DIFFERENTIATION;ORGANELLE_ORGANIZATION_AND_BIOGENESIS;PROTEIN_AMINO_ACID_AUTOPHOSPHORYLATION;MUSCLE_CELL_DIFFERENTIATION;ACTIN_FILAMENT_BASED_PROCESS;CELL_CYCLE_PROCESS;MITOTIC_CELL_CYCLE;CELL_CYCLE_PHASE;MULTICELLULAR_ORG…	ORGANELLE_PART;SARCOMERE;CYTOPLASMIC_PART;CONTRACTILE_FIBER;MYOFIBRIL;NUCLEAR_CHROMOSOME;NUCLEAR_PART;CYTOPLASM;NON_MEMBRANE_BOUND_ORGANELLE;NUCLEUS;CONDENSED_NUCLEAR_CHROMOSOME;CONTRACTILE_FIBER_PART;INTRACELLULAR_NON_MEMBRANE_BOUND_ORGANELLE;INTRACELLULAR_ORGANELLE_PART;CONDENSED_CHROMOSOME;CHROMOSOME	NUCLEOTIDE_BINDING;PHOSPHOTRANSFERASE_ACTIVITY_ALCOHOL_GROUP_AS_ACCEPTOR;PURINE_NUCLEOTIDE_BINDING;IDENTICAL_PROTEIN_BINDING;PROTEIN_KINASE_ACTIVITY;ADENYL_RIBONUCLEOTIDE_BINDING;ADENYL_NUCLEOTIDE_BINDING;KINASE_ACTIVITY;PROTEIN_SERINE_THREONINE_KINASE_ACTIVITY;STRUCTURAL_MOLECULE_ACTIVITY;CYTOSKELETAL_PROTEIN_BINDING;TRANSFERASE_ACTIVITY_TRANSFERRING_PHOSPHORUS_CONTAINING_GROUPS;STRUCTURAL_CONST…	KEGG_HYPERTROPHIC_CARDIOMYOPATHY_HCM;KEGG_DILATED_CARDIOMYOPATHY	.	.	.
	chr2	76969699	76969699	A	G	216	PASS	exonic	NM_011652,NM_028004	.	synonymous SNV	Ttn:NM_011652:exon7:c.T1164C:p.S388S,Ttn:NM_028004:exon7:c.T1164C:p.S388S	.	.	rs33263718	DP=21;VDB=0.622474;SGB=-0.690438;RPB=0.987474;MQB=0.0261774;MQSB=0.13177;BQB=0.95083;MQ0F=0;ICB=1;HOB=0.5;AC=1;AN=2;DP4=2,1,9,8;MQ=36	GT:PL:DP:DV:SP	0/1:251,0,46:20:17:0	A	G	0	1	Cardiomyopathy, dilated, 1G;Cardiomyopathy, familial hypertrophic, 9;Muscular dystrophy, limb-girdle, type 2J;Myopathy, early-onset, with fatal cardiomyopathy;Myopathy, proximal, with early respiratory muscle involvement;Tibial muscular dystrophy, tardive	NA	.	MUSCLE_DEVELOPMENT;PROTEIN_AUTOPROCESSING;SYSTEM_DEVELOPMENT;CELL_DEVELOPMENT;BIOPOLYMER_METABOLIC_PROCESS;DEVELOPMENTAL_MATURATION;STRIATED_MUSCLE_DEVELOPMENT;M_PHASE;MYOBLAST_DIFFERENTIATION;ORGANELLE_ORGANIZATION_AND_BIOGENESIS;PROTEIN_AMINO_ACID_AUTOPHOSPHORYLATION;MUSCLE_CELL_DIFFERENTIATION;ACTIN_FILAMENT_BASED_PROCESS;CELL_CYCLE_PROCESS;MITOTIC_CELL_CYCLE;CELL_CYCLE_PHASE;MULTICELLULAR_ORG…	ORGANELLE_PART;SARCOMERE;CYTOPLASMIC_PART;CONTRACTILE_FIBER;MYOFIBRIL;NUCLEAR_CHROMOSOME;NUCLEAR_PART;CYTOPLASM;NON_MEMBRANE_BOUND_ORGANELLE;NUCLEUS;CONDENSED_NUCLEAR_CHROMOSOME;CONTRACTILE_FIBER_PART;INTRACELLULAR_NON_MEMBRANE_BOUND_ORGANELLE;INTRACELLULAR_ORGANELLE_PART;CONDENSED_CHROMOSOME;CHROMOSOME	NUCLEOTIDE_BINDING;PHOSPHOTRANSFERASE_ACTIVITY_ALCOHOL_GROUP_AS_ACCEPTOR;PURINE_NUCLEOTIDE_BINDING;IDENTICAL_PROTEIN_BINDING;PROTEIN_KINASE_ACTIVITY;ADENYL_RIBONUCLEOTIDE_BINDING;ADENYL_NUCLEOTIDE_BINDING;KINASE_ACTIVITY;PROTEIN_SERINE_THREONINE_KINASE_ACTIVITY;STRUCTURAL_MOLECULE_ACTIVITY;CYTOSKELETAL_PROTEIN_BINDING;TRANSFERASE_ACTIVITY_TRANSFERRING_PHOSPHORUS_CONTAINING_GROUPS;STRUCTURAL_CONST…	KEGG_HYPERTROPHIC_CARDIOMYOPATHY_HCM;KEGG_DILATED_CARDIOMYOPATHY	.	.	.
	chr2	76969885	76969885	A	G	132	PASS	exonic	NM_011652,NM_028004	.	synonymous SNV	Ttn:NM_011652:exon7:c.T978C:p.I326I,Ttn:NM_028004:exon7:c.T978C:p.I326I	.	.	rs27977177	DP=19;VDB=0.929753;SGB=-0.683931;RPB=0.732764;MQB=0.01262;MQSB=0.85394;BQB=0.76088;MQ0F=0;ICB=1;HOB=0.5;AC=1;AN=2;DP4=2,3,4,9;MQ=34	GT:PL:DP:DV:SP	0/1:165,0,112:18:13:0	A	G	0	1	Cardiomyopathy, dilated, 1G;Cardiomyopathy, familial hypertrophic, 9;Muscular dystrophy, limb-girdle, type 2J;Myopathy, early-onset, with fatal cardiomyopathy;Myopathy, proximal, with early respiratory muscle involvement;Tibial muscular dystrophy, tardive	NA	.	MUSCLE_DEVELOPMENT;PROTEIN_AUTOPROCESSING;SYSTEM_DEVELOPMENT;CELL_DEVELOPMENT;BIOPOLYMER_METABOLIC_PROCESS;DEVELOPMENTAL_MATURATION;STRIATED_MUSCLE_DEVELOPMENT;M_PHASE;MYOBLAST_DIFFERENTIATION;ORGANELLE_ORGANIZATION_AND_BIOGENESIS;PROTEIN_AMINO_ACID_AUTOPHOSPHORYLATION;MUSCLE_CELL_DIFFERENTIATION;ACTIN_FILAMENT_BASED_PROCESS;CELL_CYCLE_PROCESS;MITOTIC_CELL_CYCLE;CELL_CYCLE_PHASE;MULTICELLULAR_ORG…	ORGANELLE_PART;SARCOMERE;CYTOPLASMIC_PART;CONTRACTILE_FIBER;MYOFIBRIL;NUCLEAR_CHROMOSOME;NUCLEAR_PART;CYTOPLASM;NON_MEMBRANE_BOUND_ORGANELLE;NUCLEUS;CONDENSED_NUCLEAR_CHROMOSOME;CONTRACTILE_FIBER_PART;INTRACELLULAR_NON_MEMBRANE_BOUND_ORGANELLE;INTRACELLULAR_ORGANELLE_PART;CONDENSED_CHROMOSOME;CHROMOSOME	NUCLEOTIDE_BINDING;PHOSPHOTRANSFERASE_ACTIVITY_ALCOHOL_GROUP_AS_ACCEPTOR;PURINE_NUCLEOTIDE_BINDING;IDENTICAL_PROTEIN_BINDING;PROTEIN_KINASE_ACTIVITY;ADENYL_RIBONUCLEOTIDE_BINDING;ADENYL_NUCLEOTIDE_BINDING;KINASE_ACTIVITY;PROTEIN_SERINE_THREONINE_KINASE_ACTIVITY;STRUCTURAL_MOLECULE_ACTIVITY;CYTOSKELETAL_PROTEIN_BINDING;TRANSFERASE_ACTIVITY_TRANSFERRING_PHOSPHORUS_CONTAINING_GROUPS;STRUCTURAL_CONST…	KEGG_HYPERTROPHIC_CARDIOMYOPATHY_HCM;KEGG_DILATED_CARDIOMYOPATHY	.	.	.
	chr2	76969906	76969906	G	A	136	PASS	exonic	NM_011652,NM_028004	.	synonymous SNV	Ttn:NM_011652:exon7:c.C957T:p.S319S,Ttn:NM_028004:exon7:c.C957T:p.S319S	.	.	rs27977176	DP=19;VDB=0.668189;SGB=-0.683931;RPB=0.493254;MQB=0.0131237;MQSB=0.637628;BQB=1;MQ0F=0;ICB=1;HOB=0.5;AC=1;AN=2;DP4=1,3,4,9;MQ=31	GT:PL:DP:DV:SP	0/1:170,0,83:17:13:0	G	A	0	1	Cardiomyopathy, dilated, 1G;Cardiomyopathy, familial hypertrophic, 9;Muscular dystrophy, limb-girdle, type 2J;Myopathy, early-onset, with fatal cardiomyopathy;Myopathy, proximal, with early respiratory muscle involvement;Tibial muscular dystrophy, tardive	NA	.	MUSCLE_DEVELOPMENT;PROTEIN_AUTOPROCESSING;SYSTEM_DEVELOPMENT;CELL_DEVELOPMENT;BIOPOLYMER_METABOLIC_PROCESS;DEVELOPMENTAL_MATURATION;STRIATED_MUSCLE_DEVELOPMENT;M_PHASE;MYOBLAST_DIFFERENTIATION;ORGANELLE_ORGANIZATION_AND_BIOGENESIS;PROTEIN_AMINO_ACID_AUTOPHOSPHORYLATION;MUSCLE_CELL_DIFFERENTIATION;ACTIN_FILAMENT_BASED_PROCESS;CELL_CYCLE_PROCESS;MITOTIC_CELL_CYCLE;CELL_CYCLE_PHASE;MULTICELLULAR_ORG…	ORGANELLE_PART;SARCOMERE;CYTOPLASMIC_PART;CONTRACTILE_FIBER;MYOFIBRIL;NUCLEAR_CHROMOSOME;NUCLEAR_PART;CYTOPLASM;NON_MEMBRANE_BOUND_ORGANELLE;NUCLEUS;CONDENSED_NUCLEAR_CHROMOSOME;CONTRACTILE_FIBER_PART;INTRACELLULAR_NON_MEMBRANE_BOUND_ORGANELLE;INTRACELLULAR_ORGANELLE_PART;CONDENSED_CHROMOSOME;CHROMOSOME	NUCLEOTIDE_BINDING;PHOSPHOTRANSFERASE_ACTIVITY_ALCOHOL_GROUP_AS_ACCEPTOR;PURINE_NUCLEOTIDE_BINDING;IDENTICAL_PROTEIN_BINDING;PROTEIN_KINASE_ACTIVITY;ADENYL_RIBONUCLEOTIDE_BINDING;ADENYL_NUCLEOTIDE_BINDING;KINASE_ACTIVITY;PROTEIN_SERINE_THREONINE_KINASE_ACTIVITY;STRUCTURAL_MOLECULE_ACTIVITY;CYTOSKELETAL_PROTEIN_BINDING;TRANSFERASE_ACTIVITY_TRANSFERRING_PHOSPHORUS_CONTAINING_GROUPS;STRUCTURAL_CONST…	KEGG_HYPERTROPHIC_CARDIOMYOPATHY_HCM;KEGG_DILATED_CARDIOMYOPATHY	.	.	.
	chr2	76974033	76974033	T	C	228	PASS	exonic	NM_011652,NM_028004	.	synonymous SNV	Ttn:NM_011652:exon6:c.A894G:p.P298P,Ttn:NM_028004:exon6:c.A894G:p.P298P	.	.	rs13476587	DP=16;VDB=0.305161;SGB=-0.689466;MQSB=0.993603;MQ0F=0;AC=2;AN=2;DP4=0,0,11,5;MQ=38	GT:PL:DP:DV:SP	1/1:255,48,0:16:16:0	T	C	1	0	Cardiomyopathy, dilated, 1G;Cardiomyopathy, familial hypertrophic, 9;Muscular dystrophy, limb-girdle, type 2J;Myopathy, early-onset, with fatal cardiomyopathy;Myopathy, proximal, with early respiratory muscle involvement;Tibial muscular dystrophy, tardive	NA	.	MUSCLE_DEVELOPMENT;PROTEIN_AUTOPROCESSING;SYSTEM_DEVELOPMENT;CELL_DEVELOPMENT;BIOPOLYMER_METABOLIC_PROCESS;DEVELOPMENTAL_MATURATION;STRIATED_MUSCLE_DEVELOPMENT;M_PHASE;MYOBLAST_DIFFERENTIATION;ORGANELLE_ORGANIZATION_AND_BIOGENESIS;PROTEIN_AMINO_ACID_AUTOPHOSPHORYLATION;MUSCLE_CELL_DIFFERENTIATION;ACTIN_FILAMENT_BASED_PROCESS;CELL_CYCLE_PROCESS;MITOTIC_CELL_CYCLE;CELL_CYCLE_PHASE;MULTICELLULAR_ORG…	ORGANELLE_PART;SARCOMERE;CYTOPLASMIC_PART;CONTRACTILE_FIBER;MYOFIBRIL;NUCLEAR_CHROMOSOME;NUCLEAR_PART;CYTOPLASM;NON_MEMBRANE_BOUND_ORGANELLE;NUCLEUS;CONDENSED_NUCLEAR_CHROMOSOME;CONTRACTILE_FIBER_PART;INTRACELLULAR_NON_MEMBRANE_BOUND_ORGANELLE;INTRACELLULAR_ORGANELLE_PART;CONDENSED_CHROMOSOME;CHROMOSOME	NUCLEOTIDE_BINDING;PHOSPHOTRANSFERASE_ACTIVITY_ALCOHOL_GROUP_AS_ACCEPTOR;PURINE_NUCLEOTIDE_BINDING;IDENTICAL_PROTEIN_BINDING;PROTEIN_KINASE_ACTIVITY;ADENYL_RIBONUCLEOTIDE_BINDING;ADENYL_NUCLEOTIDE_BINDING;KINASE_ACTIVITY;PROTEIN_SERINE_THREONINE_KINASE_ACTIVITY;STRUCTURAL_MOLECULE_ACTIVITY;CYTOSKELETAL_PROTEIN_BINDING;TRANSFERASE_ACTIVITY_TRANSFERRING_PHOSPHORUS_CONTAINING_GROUPS;STRUCTURAL_CONST…	KEGG_HYPERTROPHIC_CARDIOMYOPATHY_HCM;KEGG_DILATED_CARDIOMYOPATHY	.	.	.
	chr2	76974063	76974063	A	G	220	PASS	exonic	NM_011652,NM_028004	.	synonymous SNV	Ttn:NM_011652:exon6:c.T864C:p.S288S,Ttn:NM_028004:exon6:c.T864C:p.S288S	.	.	rs33022947	DP=23;VDB=0.926634;SGB=-0.69168;RPB=0;MQB=0;MQSB=0.993758;BQB=0.894737;MQ0F=0;ICB=1;HOB=0.5;AC=1;AN=2;DP4=1,1,13,6;MQ=40	GT:PL:DP:DV:SP	0/1:255,0,11:21:19:0	A	G	0	1	Cardiomyopathy, dilated, 1G;Cardiomyopathy, familial hypertrophic, 9;Muscular dystrophy, limb-girdle, type 2J;Myopathy, early-onset, with fatal cardiomyopathy;Myopathy, proximal, with early respiratory muscle involvement;Tibial muscular dystrophy, tardive	NA	.	MUSCLE_DEVELOPMENT;PROTEIN_AUTOPROCESSING;SYSTEM_DEVELOPMENT;CELL_DEVELOPMENT;BIOPOLYMER_METABOLIC_PROCESS;DEVELOPMENTAL_MATURATION;STRIATED_MUSCLE_DEVELOPMENT;M_PHASE;MYOBLAST_DIFFERENTIATION;ORGANELLE_ORGANIZATION_AND_BIOGENESIS;PROTEIN_AMINO_ACID_AUTOPHOSPHORYLATION;MUSCLE_CELL_DIFFERENTIATION;ACTIN_FILAMENT_BASED_PROCESS;CELL_CYCLE_PROCESS;MITOTIC_CELL_CYCLE;CELL_CYCLE_PHASE;MULTICELLULAR_ORG…	ORGANELLE_PART;SARCOMERE;CYTOPLASMIC_PART;CONTRACTILE_FIBER;MYOFIBRIL;NUCLEAR_CHROMOSOME;NUCLEAR_PART;CYTOPLASM;NON_MEMBRANE_BOUND_ORGANELLE;NUCLEUS;CONDENSED_NUCLEAR_CHROMOSOME;CONTRACTILE_FIBER_PART;INTRACELLULAR_NON_MEMBRANE_BOUND_ORGANELLE;INTRACELLULAR_ORGANELLE_PART;CONDENSED_CHROMOSOME;CHROMOSOME	NUCLEOTIDE_BINDING;PHOSPHOTRANSFERASE_ACTIVITY_ALCOHOL_GROUP_AS_ACCEPTOR;PURINE_NUCLEOTIDE_BINDING;IDENTICAL_PROTEIN_BINDING;PROTEIN_KINASE_ACTIVITY;ADENYL_RIBONUCLEOTIDE_BINDING;ADENYL_NUCLEOTIDE_BINDING;KINASE_ACTIVITY;PROTEIN_SERINE_THREONINE_KINASE_ACTIVITY;STRUCTURAL_MOLECULE_ACTIVITY;CYTOSKELETAL_PROTEIN_BINDING;TRANSFERASE_ACTIVITY_TRANSFERRING_PHOSPHORUS_CONTAINING_GROUPS;STRUCTURAL_CONST…	KEGG_HYPERTROPHIC_CARDIOMYOPATHY_HCM;KEGG_DILATED_CARDIOMYOPATHY	.	.	.
	chr2	76980099	76980099	G	T	45.5569	PASS	exonic	NM_011652,NM_028004	.	missense SNV	Ttn:NM_011652:exon2:c.C84A:p.H28Q,Ttn:NM_028004:exon2:c.C84A:p.H28Q	.	.	rs27977119	DP=19;VDB=0.735663;SGB=-0.556411;RPB=0.971017;MQB=0.0172376;MQSB=0.732962;BQB=0.861658;MQ0F=0;ICB=1;HOB=0.5;AC=1;AN=2;DP4=2,10,2,2;MQ=47	GT:PL:DP:DV:SP	0/1:80,0,216:16:4:6	G	T	0	1	Cardiomyopathy, dilated, 1G;Cardiomyopathy, familial hypertrophic, 9;Muscular dystrophy, limb-girdle, type 2J;Myopathy, early-onset, with fatal cardiomyopathy;Myopathy, proximal, with early respiratory muscle involvement;Tibial muscular dystrophy, tardive	NA	.	MUSCLE_DEVELOPMENT;PROTEIN_AUTOPROCESSING;SYSTEM_DEVELOPMENT;CELL_DEVELOPMENT;BIOPOLYMER_METABOLIC_PROCESS;DEVELOPMENTAL_MATURATION;STRIATED_MUSCLE_DEVELOPMENT;M_PHASE;MYOBLAST_DIFFERENTIATION;ORGANELLE_ORGANIZATION_AND_BIOGENESIS;PROTEIN_AMINO_ACID_AUTOPHOSPHORYLATION;MUSCLE_CELL_DIFFERENTIATION;ACTIN_FILAMENT_BASED_PROCESS;CELL_CYCLE_PROCESS;MITOTIC_CELL_CYCLE;CELL_CYCLE_PHASE;MULTICELLULAR_ORG…	ORGANELLE_PART;SARCOMERE;CYTOPLASMIC_PART;CONTRACTILE_FIBER;MYOFIBRIL;NUCLEAR_CHROMOSOME;NUCLEAR_PART;CYTOPLASM;NON_MEMBRANE_BOUND_ORGANELLE;NUCLEUS;CONDENSED_NUCLEAR_CHROMOSOME;CONTRACTILE_FIBER_PART;INTRACELLULAR_NON_MEMBRANE_BOUND_ORGANELLE;INTRACELLULAR_ORGANELLE_PART;CONDENSED_CHROMOSOME;CHROMOSOME	NUCLEOTIDE_BINDING;PHOSPHOTRANSFERASE_ACTIVITY_ALCOHOL_GROUP_AS_ACCEPTOR;PURINE_NUCLEOTIDE_BINDING;IDENTICAL_PROTEIN_BINDING;PROTEIN_KINASE_ACTIVITY;ADENYL_RIBONUCLEOTIDE_BINDING;ADENYL_NUCLEOTIDE_BINDING;KINASE_ACTIVITY;PROTEIN_SERINE_THREONINE_KINASE_ACTIVITY;STRUCTURAL_MOLECULE_ACTIVITY;CYTOSKELETAL_PROTEIN_BINDING;TRANSFERASE_ACTIVITY_TRANSFERRING_PHOSPHORUS_CONTAINING_GROUPS;STRUCTURAL_CONST…	KEGG_HYPERTROPHIC_CARDIOMYOPATHY_HCM;KEGG_DILATED_CARDIOMYOPATHY	.	.	.
	chr2	76980163	76980163	A	G	140	PASS	exonic	NM_011652,NM_028004	.	missense SNV	Ttn:NM_011652:exon2:c.T20C:p.M7T,Ttn:NM_028004:exon2:c.T20C:p.M7T	.	.	rs27977118	DP=24;VDB=0.424295;SGB=-0.651104;RPB=0.685489;MQB=0.00161975;MQSB=0.652615;BQB=0.845496;MQ0F=0;ICB=1;HOB=0.5;AC=1;AN=2;DP4=4,9,5,3;MQ=47	GT:PL:DP:DV:SP	0/1:173,0,240:21:8:7	A	G	0	1	Cardiomyopathy, dilated, 1G;Cardiomyopathy, familial hypertrophic, 9;Muscular dystrophy, limb-girdle, type 2J;Myopathy, early-onset, with fatal cardiomyopathy;Myopathy, proximal, with early respiratory muscle involvement;Tibial muscular dystrophy, tardive	NA	.	MUSCLE_DEVELOPMENT;PROTEIN_AUTOPROCESSING;SYSTEM_DEVELOPMENT;CELL_DEVELOPMENT;BIOPOLYMER_METABOLIC_PROCESS;DEVELOPMENTAL_MATURATION;STRIATED_MUSCLE_DEVELOPMENT;M_PHASE;MYOBLAST_DIFFERENTIATION;ORGANELLE_ORGANIZATION_AND_BIOGENESIS;PROTEIN_AMINO_ACID_AUTOPHOSPHORYLATION;MUSCLE_CELL_DIFFERENTIATION;ACTIN_FILAMENT_BASED_PROCESS;CELL_CYCLE_PROCESS;MITOTIC_CELL_CYCLE;CELL_CYCLE_PHASE;MULTICELLULAR_ORG…	ORGANELLE_PART;SARCOMERE;CYTOPLASMIC_PART;CONTRACTILE_FIBER;MYOFIBRIL;NUCLEAR_CHROMOSOME;NUCLEAR_PART;CYTOPLASM;NON_MEMBRANE_BOUND_ORGANELLE;NUCLEUS;CONDENSED_NUCLEAR_CHROMOSOME;CONTRACTILE_FIBER_PART;INTRACELLULAR_NON_MEMBRANE_BOUND_ORGANELLE;INTRACELLULAR_ORGANELLE_PART;CONDENSED_CHROMOSOME;CHROMOSOME	NUCLEOTIDE_BINDING;PHOSPHOTRANSFERASE_ACTIVITY_ALCOHOL_GROUP_AS_ACCEPTOR;PURINE_NUCLEOTIDE_BINDING;IDENTICAL_PROTEIN_BINDING;PROTEIN_KINASE_ACTIVITY;ADENYL_RIBONUCLEOTIDE_BINDING;ADENYL_NUCLEOTIDE_BINDING;KINASE_ACTIVITY;PROTEIN_SERINE_THREONINE_KINASE_ACTIVITY;STRUCTURAL_MOLECULE_ACTIVITY;CYTOSKELETAL_PROTEIN_BINDING;TRANSFERASE_ACTIVITY_TRANSFERRING_PHOSPHORUS_CONTAINING_GROUPS;STRUCTURAL_CONST…	KEGG_HYPERTROPHIC_CARDIOMYOPATHY_HCM;KEGG_DILATED_CARDIOMYOPATHY	.	.	.
Egfr	chr11	16752522	16752522	T	C	101	PASS	exonic	NM_007912,NM_207655	.	synonymous SNV	Egfr:NM_007912:exon1:c.T40C:p.L14L,Egfr:NM_207655:exon1:c.T40C:p.L14L	.	.	rs29455476	DP=35;VDB=0.72462;SGB=-0.651104;RPB=0.841187;MQB=0.000294049;MQSB=0.99735;BQB=0.702619;MQ0F=0;ICB=1;HOB=0.5;AC=1;AN=2;DP4=15,10,4,4;MQ=47	GT:PL:DP:DV:SP	0/1:135,0,255:33:8:2	T	C	0	1	Adenocarcinoma of lung, response to tyrosine kinase inhibitor in | Nonsmall cell lung cancer, response to tyrosine kinase inhibitor in | {Nonsmall cell lung cancer, susceptibility to}	NA	.	POSITIVE_REGULATION_OF_PHOSPHATE_METABOLIC_PROCESS;REGULATION_OF_HYDROLASE_ACTIVITY;ESTABLISHMENT_OF_PROTEIN_LOCALIZATION;ENZYME_LINKED_RECEPTOR_PROTEIN_SIGNALING_PATHWAY;G_PROTEIN_SIGNALING_COUPLED_TO_IP3_SECOND_MESSENGERPHOSPHOLIPASE_C_ACTIVATING;POSITIVE_REGULATION_OF_CELL_PROLIFERATION;ESTABLISHMENT_OF_LOCALIZATION;REGULATION_OF_KINASE_ACTIVITY;REGULATION_OF_PROTEIN_KINASE_ACTIVITY;BIOPOLYMER…	ORGANELLE_PART;CYTOPLASMIC_VESICLE_MEMBRANE;COATED_VESICLE;MEMBRANE_BOUND_VESICLE;CYTOPLASMIC_PART;VESICLE_COAT;MEMBRANE_PART;MEMBRANE;CYTOPLASM;VESICLE;NUCLEUS;ORGANELLE_MEMBRANE;ENDOCYTIC_VESICLE;CYTOPLASMIC_VESICLE;CYTOPLASMIC_VESICLE_PART;ENDOMEMBRANE_SYSTEM;ENDOSOME;CLATHRIN_COATED_VESICLE;COATED_VESICLE_MEMBRANE;CYTOPLASMIC_MEMBRANE_BOUND_VESICLE;MEMBRANE_COAT;INTRACELLULAR_ORGANELLE_PART;M…	TRANSMEMBRANE_RECEPTOR_PROTEIN_KINASE_ACTIVITY;PHOSPHOTRANSFERASE_ACTIVITY_ALCOHOL_GROUP_AS_ACCEPTOR;IDENTICAL_PROTEIN_BINDING;PROTEIN_KINASE_ACTIVITY;ENZYME_REGULATOR_ACTIVITY;KINASE_ACTIVITY;PROTEIN_TYROSINE_KINASE_ACTIVITY;ACTIN_BINDING;RECEPTOR_ACTIVITY;TRANSMEMBRANE_RECEPTOR_ACTIVITY;ACTIN_FILAMENT_BINDING;CYTOSKELETAL_PROTEIN_BINDING;TRANSMEMBRANE_RECEPTOR_PROTEIN_TYROSINE_KINASE_ACTIVITY;P…	KEGG_MAPK_SIGNALING_PATHWAY;KEGG_ERBB_SIGNALING_PATHWAY;KEGG_CALCIUM_SIGNALING_PATHWAY;KEGG_CYTOKINE_CYTOKINE_RECEPTOR_INTERACTION;KEGG_ENDOCYTOSIS;KEGG_DORSO_VENTRAL_AXIS_FORMATION;KEGG_FOCAL_ADHESION;KEGG_ADHERENS_JUNCTION;KEGG_GAP_JUNCTION;KEGG_REGULATION_OF_ACTIN_CYTOSKELETON;KEGG_GNRH_SIGNALING_PATHWAY;KEGG_EPITHELIAL_CELL_SIGNALING_IN_HELICOBACTER_PYLORI_INFECTION;KEGG_PATHWAYS_IN_CANCER;KE…	PID_LYSOPHOSPHOLIPID_PATHWAY;PID_PTP1BPATHWAY;PID_ARF6_PATHWAY;PID_TCPTP_PATHWAY;PID_TXA2PATHWAY;PID_SHP2_PATHWAY;PID_TELOMERASEPATHWAY;PID_ERBB1_RECEPTOR_PROXIMAL_PATHWAY;PID_AJDISS_2PATHWAY;PID_P53DOWNSTREAMPATHWAY;PID_ERBB1_DOWNSTREAM_PATHWAY;PID_UPA_UPAR_PATHWAY;PID_ECADHERIN_KERATINOCYTE_PATHWAY;PID_ERBB_NETWORK_PATHWAY;PID_ERBB1_INTERNALIZATION_PATHWAY;PID_ECADHERIN_STABILIZATION_PATHWAY;PI…	BIOCARTA_AGR_PATHWAY;BIOCARTA_AT1R_PATHWAY;BIOCARTA_CBL_PATHWAY;BIOCARTA_EGF_PATHWAY;BIOCARTA_ERK_PATHWAY;BIOCARTA_KERATINOCYTE_PATHWAY;BIOCARTA_EGFR_SMRTE_PATHWAY;BIOCARTA_MCALPAIN_PATHWAY;BIOCARTA_CARDIACEGF_PATHWAY;BIOCARTA_HER2_PATHWAY;BIOCARTA_SPRY_PATHWAY;BIOCARTA_TEL_PATHWAY;BIOCARTA_TFF_PATHWAY	REACTOME_DEVELOPMENTAL_BIOLOGY;REACTOME_SIGNALING_BY_ERBB4;REACTOME_SIGNALING_BY_ERBB2;REACTOME_SIGNALING_BY_CONSTITUTIVELY_ACTIVE_EGFR;REACTOME_GRB2_EVENTS_IN_ERBB2_SIGNALING;REACTOME_SIGNALING_BY_EGFR_IN_CANCER;REACTOME_PI3K_EVENTS_IN_ERBB2_SIGNALING;REACTOME_GASTRIN_CREB_SIGNALLING_PATHWAY_VIA_PKC_AND_MAPK;REACTOME_EGFR_DOWNREGULATION;REACTOME_GAB1_SIGNALOSOME;REACTOME_SHC1_EVENTS_IN_EGFR_SIGN…
	chr11	16883458	16883458	A	G	177	PASS	exonic	NM_007912,NM_207655	.	synonymous SNV	Egfr:NM_007912:exon15:c.A1725G:p.G575G,Egfr:NM_207655:exon15:c.A1725G:p.G575G	.	.	rs26894064	DP=40;VDB=0.897932;SGB=-0.686358;RPB=0.804959;MQB=1.99473e-06;MQSB=0.790743;BQB=0.958048;MQ0F=0;ICB=1;HOB=0.5;AC=1;AN=2;DP4=13,12,10,4;MQ=48	GT:PL:DP:DV:SP	0/1:210,0,255:39:14:5	A	G	0	1	Adenocarcinoma of lung, response to tyrosine kinase inhibitor in | Nonsmall cell lung cancer, response to tyrosine kinase inhibitor in | {Nonsmall cell lung cancer, susceptibility to}	NA	.	POSITIVE_REGULATION_OF_PHOSPHATE_METABOLIC_PROCESS;REGULATION_OF_HYDROLASE_ACTIVITY;ESTABLISHMENT_OF_PROTEIN_LOCALIZATION;ENZYME_LINKED_RECEPTOR_PROTEIN_SIGNALING_PATHWAY;G_PROTEIN_SIGNALING_COUPLED_TO_IP3_SECOND_MESSENGERPHOSPHOLIPASE_C_ACTIVATING;POSITIVE_REGULATION_OF_CELL_PROLIFERATION;ESTABLISHMENT_OF_LOCALIZATION;REGULATION_OF_KINASE_ACTIVITY;REGULATION_OF_PROTEIN_KINASE_ACTIVITY;BIOPOLYMER…	ORGANELLE_PART;CYTOPLASMIC_VESICLE_MEMBRANE;COATED_VESICLE;MEMBRANE_BOUND_VESICLE;CYTOPLASMIC_PART;VESICLE_COAT;MEMBRANE_PART;MEMBRANE;CYTOPLASM;VESICLE;NUCLEUS;ORGANELLE_MEMBRANE;ENDOCYTIC_VESICLE;CYTOPLASMIC_VESICLE;CYTOPLASMIC_VESICLE_PART;ENDOMEMBRANE_SYSTEM;ENDOSOME;CLATHRIN_COATED_VESICLE;COATED_VESICLE_MEMBRANE;CYTOPLASMIC_MEMBRANE_BOUND_VESICLE;MEMBRANE_COAT;INTRACELLULAR_ORGANELLE_PART;M…	TRANSMEMBRANE_RECEPTOR_PROTEIN_KINASE_ACTIVITY;PHOSPHOTRANSFERASE_ACTIVITY_ALCOHOL_GROUP_AS_ACCEPTOR;IDENTICAL_PROTEIN_BINDING;PROTEIN_KINASE_ACTIVITY;ENZYME_REGULATOR_ACTIVITY;KINASE_ACTIVITY;PROTEIN_TYROSINE_KINASE_ACTIVITY;ACTIN_BINDING;RECEPTOR_ACTIVITY;TRANSMEMBRANE_RECEPTOR_ACTIVITY;ACTIN_FILAMENT_BINDING;CYTOSKELETAL_PROTEIN_BINDING;TRANSMEMBRANE_RECEPTOR_PROTEIN_TYROSINE_KINASE_ACTIVITY;P…	KEGG_MAPK_SIGNALING_PATHWAY;KEGG_ERBB_SIGNALING_PATHWAY;KEGG_CALCIUM_SIGNALING_PATHWAY;KEGG_CYTOKINE_CYTOKINE_RECEPTOR_INTERACTION;KEGG_ENDOCYTOSIS;KEGG_DORSO_VENTRAL_AXIS_FORMATION;KEGG_FOCAL_ADHESION;KEGG_ADHERENS_JUNCTION;KEGG_GAP_JUNCTION;KEGG_REGULATION_OF_ACTIN_CYTOSKELETON;KEGG_GNRH_SIGNALING_PATHWAY;KEGG_EPITHELIAL_CELL_SIGNALING_IN_HELICOBACTER_PYLORI_INFECTION;KEGG_PATHWAYS_IN_CANCER;KE…	PID_LYSOPHOSPHOLIPID_PATHWAY;PID_PTP1BPATHWAY;PID_ARF6_PATHWAY;PID_TCPTP_PATHWAY;PID_TXA2PATHWAY;PID_SHP2_PATHWAY;PID_TELOMERASEPATHWAY;PID_ERBB1_RECEPTOR_PROXIMAL_PATHWAY;PID_AJDISS_2PATHWAY;PID_P53DOWNSTREAMPATHWAY;PID_ERBB1_DOWNSTREAM_PATHWAY;PID_UPA_UPAR_PATHWAY;PID_ECADHERIN_KERATINOCYTE_PATHWAY;PID_ERBB_NETWORK_PATHWAY;PID_ERBB1_INTERNALIZATION_PATHWAY;PID_ECADHERIN_STABILIZATION_PATHWAY;PI…	BIOCARTA_AGR_PATHWAY;BIOCARTA_AT1R_PATHWAY;BIOCARTA_CBL_PATHWAY;BIOCARTA_EGF_PATHWAY;BIOCARTA_ERK_PATHWAY;BIOCARTA_KERATINOCYTE_PATHWAY;BIOCARTA_EGFR_SMRTE_PATHWAY;BIOCARTA_MCALPAIN_PATHWAY;BIOCARTA_CARDIACEGF_PATHWAY;BIOCARTA_HER2_PATHWAY;BIOCARTA_SPRY_PATHWAY;BIOCARTA_TEL_PATHWAY;BIOCARTA_TFF_PATHWAY	REACTOME_DEVELOPMENTAL_BIOLOGY;REACTOME_SIGNALING_BY_ERBB4;REACTOME_SIGNALING_BY_ERBB2;REACTOME_SIGNALING_BY_CONSTITUTIVELY_ACTIVE_EGFR;REACTOME_GRB2_EVENTS_IN_ERBB2_SIGNALING;REACTOME_SIGNALING_BY_EGFR_IN_CANCER;REACTOME_PI3K_EVENTS_IN_ERBB2_SIGNALING;REACTOME_GASTRIN_CREB_SIGNALLING_PATHWAY_VIA_PKC_AND_MAPK;REACTOME_EGFR_DOWNREGULATION;REACTOME_GAB1_SIGNALOSOME;REACTOME_SHC1_EVENTS_IN_EGFR_SIGN…
	chr11	16911837	16911837	T	C	123	PASS	exonic	NM_207655	.	synonymous SNV	Egfr:NM_207655:exon28:c.T3615C:p.S1205S	.	.	rs50893462	DP=37;VDB=0.896306;SGB=-0.662043;RPB=0.98469;MQB=6.48874e-05;MQSB=0.988019;BQB=0.952408;MQ0F=0;ICB=1;HOB=0.5;AC=1;AN=2;DP4=12,13,4,5;MQ=48	GT:PL:DP:DV:SP	0/1:157,0,255:34:9:0	T	C	0	1	Adenocarcinoma of lung, response to tyrosine kinase inhibitor in | Nonsmall cell lung cancer, response to tyrosine kinase inhibitor in | {Nonsmall cell lung cancer, susceptibility to}	NA	.	POSITIVE_REGULATION_OF_PHOSPHATE_METABOLIC_PROCESS;REGULATION_OF_HYDROLASE_ACTIVITY;ESTABLISHMENT_OF_PROTEIN_LOCALIZATION;ENZYME_LINKED_RECEPTOR_PROTEIN_SIGNALING_PATHWAY;G_PROTEIN_SIGNALING_COUPLED_TO_IP3_SECOND_MESSENGERPHOSPHOLIPASE_C_ACTIVATING;POSITIVE_REGULATION_OF_CELL_PROLIFERATION;ESTABLISHMENT_OF_LOCALIZATION;REGULATION_OF_KINASE_ACTIVITY;REGULATION_OF_PROTEIN_KINASE_ACTIVITY;BIOPOLYMER…	ORGANELLE_PART;CYTOPLASMIC_VESICLE_MEMBRANE;COATED_VESICLE;MEMBRANE_BOUND_VESICLE;CYTOPLASMIC_PART;VESICLE_COAT;MEMBRANE_PART;MEMBRANE;CYTOPLASM;VESICLE;NUCLEUS;ORGANELLE_MEMBRANE;ENDOCYTIC_VESICLE;CYTOPLASMIC_VESICLE;CYTOPLASMIC_VESICLE_PART;ENDOMEMBRANE_SYSTEM;ENDOSOME;CLATHRIN_COATED_VESICLE;COATED_VESICLE_MEMBRANE;CYTOPLASMIC_MEMBRANE_BOUND_VESICLE;MEMBRANE_COAT;INTRACELLULAR_ORGANELLE_PART;M…	TRANSMEMBRANE_RECEPTOR_PROTEIN_KINASE_ACTIVITY;PHOSPHOTRANSFERASE_ACTIVITY_ALCOHOL_GROUP_AS_ACCEPTOR;IDENTICAL_PROTEIN_BINDING;PROTEIN_KINASE_ACTIVITY;ENZYME_REGULATOR_ACTIVITY;KINASE_ACTIVITY;PROTEIN_TYROSINE_KINASE_ACTIVITY;ACTIN_BINDING;RECEPTOR_ACTIVITY;TRANSMEMBRANE_RECEPTOR_ACTIVITY;ACTIN_FILAMENT_BINDING;CYTOSKELETAL_PROTEIN_BINDING;TRANSMEMBRANE_RECEPTOR_PROTEIN_TYROSINE_KINASE_ACTIVITY;P…	KEGG_MAPK_SIGNALING_PATHWAY;KEGG_ERBB_SIGNALING_PATHWAY;KEGG_CALCIUM_SIGNALING_PATHWAY;KEGG_CYTOKINE_CYTOKINE_RECEPTOR_INTERACTION;KEGG_ENDOCYTOSIS;KEGG_DORSO_VENTRAL_AXIS_FORMATION;KEGG_FOCAL_ADHESION;KEGG_ADHERENS_JUNCTION;KEGG_GAP_JUNCTION;KEGG_REGULATION_OF_ACTIN_CYTOSKELETON;KEGG_GNRH_SIGNALING_PATHWAY;KEGG_EPITHELIAL_CELL_SIGNALING_IN_HELICOBACTER_PYLORI_INFECTION;KEGG_PATHWAYS_IN_CANCER;KE…	PID_LYSOPHOSPHOLIPID_PATHWAY;PID_PTP1BPATHWAY;PID_ARF6_PATHWAY;PID_TCPTP_PATHWAY;PID_TXA2PATHWAY;PID_SHP2_PATHWAY;PID_TELOMERASEPATHWAY;PID_ERBB1_RECEPTOR_PROXIMAL_PATHWAY;PID_AJDISS_2PATHWAY;PID_P53DOWNSTREAMPATHWAY;PID_ERBB1_DOWNSTREAM_PATHWAY;PID_UPA_UPAR_PATHWAY;PID_ECADHERIN_KERATINOCYTE_PATHWAY;PID_ERBB_NETWORK_PATHWAY;PID_ERBB1_INTERNALIZATION_PATHWAY;PID_ECADHERIN_STABILIZATION_PATHWAY;PI…	BIOCARTA_AGR_PATHWAY;BIOCARTA_AT1R_PATHWAY;BIOCARTA_CBL_PATHWAY;BIOCARTA_EGF_PATHWAY;BIOCARTA_ERK_PATHWAY;BIOCARTA_KERATINOCYTE_PATHWAY;BIOCARTA_EGFR_SMRTE_PATHWAY;BIOCARTA_MCALPAIN_PATHWAY;BIOCARTA_CARDIACEGF_PATHWAY;BIOCARTA_HER2_PATHWAY;BIOCARTA_SPRY_PATHWAY;BIOCARTA_TEL_PATHWAY;BIOCARTA_TFF_PATHWAY	REACTOME_DEVELOPMENTAL_BIOLOGY;REACTOME_SIGNALING_BY_ERBB4;REACTOME_SIGNALING_BY_ERBB2;REACTOME_SIGNALING_BY_CONSTITUTIVELY_ACTIVE_EGFR;REACTOME_GRB2_EVENTS_IN_ERBB2_SIGNALING;REACTOME_SIGNALING_BY_EGFR_IN_CANCER;REACTOME_PI3K_EVENTS_IN_ERBB2_SIGNALING;REACTOME_GASTRIN_CREB_SIGNALLING_PATHWAY_VIA_PKC_AND_MAPK;REACTOME_EGFR_DOWNREGULATION;REACTOME_GAB1_SIGNALOSOME;REACTOME_SHC1_EVENTS_IN_EGFR_SIGN…
Tert	chr13	73642577	73642577	G	T	165	PASS	intronic	NM_009354	.	.	.	.	.	.	DP=25;VDB=0.228571;SGB=-0.662043;RPB=0.988522;MQB=0.00879329;MQSB=0.885207;BQB=1;MQ0F=0;ICB=1;HOB=0.5;AC=1;AN=2;DP4=6,5,5,4;MQ=47	GT:PL:DP:DV:SP	0/1:198,0,233:20:9:0	G	T	0	1	{Bone marrow failure, telomere-related, 1} | {Pulmonary fibrosis, telomere-related, 1};{Coronary artery disease} (3);{Dyskeratosis congenita, autosomal dominant 2} | {Dyskeratosis congenita, autosomal recessive 4};{Leukemia, acute myeloid};{Melanoma, cutaneous malignant, 9}	NA	.	DNA_METABOLIC_PROCESS;BIOPOLYMER_METABOLIC_PROCESS;NUCLEOBASENUCLEOSIDENUCLEOTIDE_AND_NUCLEIC_ACID_METABOLIC_PROCESS;ORGANELLE_ORGANIZATION_AND_BIOGENESIS;CHROMOSOME_ORGANIZATION_AND_BIOGENESIS	ORGANELLE_PART;RIBONUCLEOPROTEIN_COMPLEX;NUCLEAR_PART;NUCLEUS;INTRACELLULAR_ORGANELLE_PART;MACROMOLECULAR_COMPLEX	NUCLEOTIDYLTRANSFERASE_ACTIVITY;TELOMERIC_DNA_BINDING;DNA_POLYMERASE_ACTIVITY;SEQUENCE_SPECIFIC_DNA_BINDING;TRANSFERASE_ACTIVITY_TRANSFERRING_PHOSPHORUS_CONTAINING_GROUPS;DNA_BINDING	.	PID_MYC_ACTIVPATHWAY;PID_TELOMERASEPATHWAY;PID_IL2_PI3KPATHWAY;PID_BETACATENIN_NUC_PATHWAY;PID_HIF1_TFPATHWAY	BIOCARTA_ACH_PATHWAY;BIOCARTA_TEL_PATHWAY	REACTOME_CELL_CYCLE;REACTOME_CHROMOSOME_MAINTENANCE;REACTOME_TELOMERE_MAINTENANCE;REACTOME_EXTENSION_OF_TELOMERES
Atrx	chrX	105830896	105830896	C	T	213	PASS	exonic	NM_009530	.	missense SNV	Atrx:NM_009530:exon25:c.G5857A:p.V1953M	.	.	rs29074368	DP=10;VDB=0.456982;SGB=-0.662043;MQSB=0.809011;MQ0F=0;AC=2;AN=2;DP4=0,0,3,6;MQ=45	GT:PL:DP:DV:SP	1/1:240,27,0:9:9:0	C	T	1	0	Alpha-thalassemia myelodysplasia syndrome, somatic;Alpha-thalassemia/mental retardation syndrome;Mental retardation-hypotonic facies syndrome, X-linked	NA	.	DNA_METABOLIC_PROCESS;RNA_METABOLIC_PROCESS;DNA_REPAIR;ONE_CARBON_COMPOUND_METABOLIC_PROCESS;BIOPOLYMER_METABOLIC_PROCESS;NUCLEOBASENUCLEOSIDENUCLEOTIDE_AND_NUCLEIC_ACID_METABOLIC_PROCESS;RESPONSE_TO_ENDOGENOUS_STIMULUS;TRANSCRIPTION_DNA_DEPENDENT;RNA_BIOSYNTHETIC_PROCESS;RESPONSE_TO_STRESS;REGULATION_OF_CELLULAR_METABOLIC_PROCESS;REGULATION_OF_GENE_EXPRESSION;REGULATION_OF_TRANSCRIPTIONDNA_DEPEN…	ORGANELLE_PART;CHROMATIN;NUCLEAR_CHROMOSOME;NUCLEAR_PART;NON_MEMBRANE_BOUND_ORGANELLE;NUCLEUS;NUCLEAR_CHROMATIN;INTRACELLULAR_NON_MEMBRANE_BOUND_ORGANELLE;INTRACELLULAR_ORGANELLE_PART;CHROMOSOMAL_PART;CHROMOSOME;NUCLEAR_CHROMOSOME_PART	DNA_HELICASE_ACTIVITY;HELICASE_ACTIVITY	.	.	.	.
