# Supplementary material for: Identifying a Csmd3+ Microglial Subpopulation that Drives Cold‐to‐Hot Transition and Immune‐Cure in Glioblastoma
Source: Adv Sci (Weinh). 2026 Jul 20:e76690. Online ahead of print. doi: 10.1002/advs.76690 (PMC13383698; doi:10.1002/advs.76690)
Supplement: Supplementary file 2 — Supporting File 2: advs76690‐sup‐0002‐Table.zip. [file ADVS-9999-e76690-s001.zip › advs76690-sup-0002-Table/Supplementary Table 3.xlsx]

## Sheet: A_TGF-β signaling, human
Gene	Signature
TGFBR1	TGF-β signaling, human
TGFBR2	TGF-β signaling, human
MAP4K1	TGF-β signaling, human
TGFBR3	TGF-β signaling, human
EP300	TGF-β signaling, human
TGFB1	TGF-β signaling, human
PIAS2	TGF-β signaling, human
NEDD4L	TGF-β signaling, human
TGFB1I1	TGF-β signaling, human
APP	TGF-β signaling, human
CCND1	TGF-β signaling, human
MYC	TGF-β signaling, human
CDC42	TGF-β signaling, human
TRAP1	TGF-β signaling, human
MEF2A	TGF-β signaling, human
RBX1	TGF-β signaling, human
RBL1	TGF-β signaling, human
RBL2	TGF-β signaling, human
FOXH1	TGF-β signaling, human
MEF2C	TGF-β signaling, human
YAP1	TGF-β signaling, human
THBS1	TGF-β signaling, human
MAP3K7	TGF-β signaling, human
NUP214	TGF-β signaling, human
ITCH	TGF-β signaling, human
TGIF1	TGF-β signaling, human
TNC	TGF-β signaling, human
NEDD9	TGF-β signaling, human
UCHL5	TGF-β signaling, human
UBE2I	TGF-β signaling, human
SUMO1	TGF-β signaling, human
PDK1	TGF-β signaling, human
TRAF6	TGF-β signaling, human
SKIL	TGF-β signaling, human
SKI	TGF-β signaling, human
AXIN1	TGF-β signaling, human
SOS1	TGF-β signaling, human
MET	TGF-β signaling, human
PIAS1	TGF-β signaling, human
ZFYVE16	TGF-β signaling, human
PJA1	TGF-β signaling, human
ROCK1	TGF-β signaling, human
E2F5	TGF-β signaling, human
E2F4	TGF-β signaling, human
BTRC	TGF-β signaling, human
RNF111	TGF-β signaling, human
PARD6A	TGF-β signaling, human
PIK3R1	TGF-β signaling, human
STRAP	TGF-β signaling, human
PIK3R2	TGF-β signaling, human
CCNB2	TGF-β signaling, human
SMAD2	TGF-β signaling, human
SMAD3	TGF-β signaling, human
SMAD4	TGF-β signaling, human
PRKAR2A	TGF-β signaling, human
ITGA2	TGF-β signaling, human
EID2	TGF-β signaling, human
KLF10	TGF-β signaling, human
ZFYVE9	TGF-β signaling, human
MAP2K6	TGF-β signaling, human
RHOA	TGF-β signaling, human
FN1	TGF-β signaling, human
MAPK9	TGF-β signaling, human
MAP2K4	TGF-β signaling, human
ZEB1	TGF-β signaling, human
WWP1	TGF-β signaling, human
MAP2K1	TGF-β signaling, human
MAP2K2	TGF-β signaling, human
MAP2K3	TGF-β signaling, human
HGS	TGF-β signaling, human
CUL1	TGF-β signaling, human
SMURF2	TGF-β signaling, human
FOS	TGF-β signaling, human
SMAD7	TGF-β signaling, human
SIN3A	TGF-β signaling, human
PAK2	TGF-β signaling, human
SP1	TGF-β signaling, human
DCP1A	TGF-β signaling, human
TAB1	TGF-β signaling, human
SIK1	TGF-β signaling, human
ITGB3	TGF-β signaling, human
KLF11	TGF-β signaling, human
MAPK1	TGF-β signaling, human
ITGB4	TGF-β signaling, human
TERT	TGF-β signaling, human
MAPK4	TGF-β signaling, human
SMURF1	TGF-β signaling, human
CDKN2B	TGF-β signaling, human
JUNB	TGF-β signaling, human
COPS5	TGF-β signaling, human
JUND	TGF-β signaling, human
STAMBPL1	TGF-β signaling, human
CDKN1A	TGF-β signaling, human
CREBBP	TGF-β signaling, human
ETS1	TGF-β signaling, human
ATF2	TGF-β signaling, human
FOSB	TGF-β signaling, human
SPTBN1	TGF-β signaling, human
AKT1	TGF-β signaling, human
ITGB1	TGF-β signaling, human
SRC	TGF-β signaling, human
PTK2	TGF-β signaling, human
JUN	TGF-β signaling, human
BCAR1	TGF-β signaling, human
SNW1	TGF-β signaling, human
TFDP1	TGF-β signaling, human
HDAC1	TGF-β signaling, human
KLF6	TGF-β signaling, human
SNIP1	TGF-β signaling, human
GRB2	TGF-β signaling, human
MAPK14	TGF-β signaling, human
COL1A2	TGF-β signaling, human
MAPK8	TGF-β signaling, human
CAV1	TGF-β signaling, human
RAC1	TGF-β signaling, human
ZEB2	TGF-β signaling, human
PML	TGF-β signaling, human
NUP153	TGF-β signaling, human
PPM1A	TGF-β signaling, human
TP53	TGF-β signaling, human
SHC1	TGF-β signaling, human
MMP12	TGF-β signaling, human
RAF1	TGF-β signaling, human
SKP1	TGF-β signaling, human
DAB2	TGF-β signaling, human
RUNX2	TGF-β signaling, human
CDK1	TGF-β signaling, human
ATF3	TGF-β signaling, human
MMP1	TGF-β signaling, human
CITED1	TGF-β signaling, human
LIMK2	TGF-β signaling, human
FOXP3	TGF-β signaling, human

## Sheet: B_TLS, human 
Gene	Signature
CCL2	TLS
CCL3	TLS
CCL4	TLS
CCL5	TLS
CCL8	TLS
CCL18	TLS
CCL19	TLS
CCL21	TLS
CXCL9	TLS
CXCL10	TLS
CXCL11	TLS
CXCL13	TLS
TNFRSF17	TLS
STAT5A	TLS
TRAF6	TLS
IRF4	TLS
CCL20	TLS
IL10	TLS
IL1R2	TLS
IL1R1	TLS
GFI1	TLS
SDC1	TLS
MS4A1	TLS
CD5	TLS
CD40	TLS
CD38	TLS
IL2RA	TLS
IGSF6	TLS
CSF2	TLS
CXCR3	TLS
CCR5	TLS
CD4	TLS
PDCD1	TLS
TIGIT	TLS
SH2D1A	TLS
SGPP2	TLS
ICOS	TLS
FBLN7	TLS
CD200	TLS

## Sheet: C_TGF-β signaling
Gene	Signature
Ltbp1	TGF-β signaling, mouse
Hras	TGF-β signaling, mouse
Smad1	TGF-β signaling, mouse
Smad2	TGF-β signaling, mouse
Jun	TGF-β signaling, mouse
Runx2	TGF-β signaling, mouse
Zeb2	TGF-β signaling, mouse
Tfe3	TGF-β signaling, mouse
Thbs1	TGF-β signaling, mouse
Eng	TGF-β signaling, mouse
Crebbp	TGF-β signaling, mouse
Zfyve9	TGF-β signaling, mouse
Ep300	TGF-β signaling, mouse
Runx3	TGF-β signaling, mouse
Smad3	TGF-β signaling, mouse
Smad4	TGF-β signaling, mouse
Bmp4	TGF-β signaling, mouse
Smad5	TGF-β signaling, mouse
Lif	TGF-β signaling, mouse
Egf	TGF-β signaling, mouse
Serpine1	TGF-β signaling, mouse
Wnt1	TGF-β signaling, mouse
Smad6	TGF-β signaling, mouse
Inhba	TGF-β signaling, mouse
Smad7	TGF-β signaling, mouse
Fkbp1a	TGF-β signaling, mouse
Lef1	TGF-β signaling, mouse
Foxh1	TGF-β signaling, mouse
Jak1	TGF-β signaling, mouse
Spp1	TGF-β signaling, mouse
Nfkb1	TGF-β signaling, mouse
Tnf	TGF-β signaling, mouse
Tgfb1	TGF-β signaling, mouse
Zfp423	TGF-β signaling, mouse
Mapk3	TGF-β signaling, mouse
Fst	TGF-β signaling, mouse
Bambi	TGF-β signaling, mouse
Fos	TGF-β signaling, mouse
Nog	TGF-β signaling, mouse
Itgb6	TGF-β signaling, mouse
Skil	TGF-β signaling, mouse
Stat3	TGF-β signaling, mouse
Tgif1	TGF-β signaling, mouse
Tgfbr3	TGF-β signaling, mouse
Stat1	TGF-β signaling, mouse
Tgfbr2	TGF-β signaling, mouse
Tgfbr1	TGF-β signaling, mouse
Smad9	TGF-β signaling, mouse
Mapk9	TGF-β signaling, mouse
Ski	TGF-β signaling, mouse
Ctnnb1	TGF-β signaling, mouse
Ifng	TGF-β signaling, mouse

## Sheet: D_IL1 signaling
Gene	Signature
Peli1	IL1 signaling
Il1b	IL1 signaling
Nfkbib	IL1 signaling
Ptpn11	IL1 signaling
Il1a	IL1 signaling
Mapk8	IL1 signaling
Tab2	IL1 signaling
Sqstm1	IL1 signaling
Irak1	IL1 signaling
Tab1	IL1 signaling
Nfkb1	IL1 signaling
Irak2	IL1 signaling
Il1r2	IL1 signaling
Irak4	IL1 signaling
Nfkbia	IL1 signaling
Il1r1	IL1 signaling
Sirpa	IL1 signaling
Traf6	IL1 signaling
Mapk1	IL1 signaling
Mapk3	IL1 signaling
Map2k1	IL1 signaling
Tollip	IL1 signaling
Elp1	IL1 signaling
Capn1	IL1 signaling
Chuk	IL1 signaling
Irak3	IL1 signaling
Capns1	IL1 signaling
Map3k7	IL1 signaling
Prkcz	IL1 signaling
Rela	IL1 signaling
Myd88	IL1 signaling
Casp1	IL1 signaling
Il1rn	IL1 signaling
Il1rap	IL1 signaling
Plcg1	IL1 signaling
Akt1	IL1 signaling
Map3k14	IL1 signaling

## Sheet: E_TNF signaling
Gene	Signature
Ikbkg	TNF signaling
Tax1bp1	TNF signaling
Ubc	TNF signaling
Clip3	TNF signaling
Tab2	TNF signaling
Mapkapk2	TNF signaling
Ubb	TNF signaling
Smpd2	TNF signaling
Tnfaip3	TNF signaling
Ube2d1	TNF signaling
Tbk1	TNF signaling
Rack1	TNF signaling
Rps27a	TNF signaling
Ripk1	TNF signaling
Tab1	TNF signaling
Sharpin	TNF signaling
Tnf	TNF signaling
Chuk	TNF signaling
Xiap	TNF signaling
Casp8	TNF signaling
Cflar	TNF signaling
Optn	TNF signaling
Traf1	TNF signaling
Traf2	TNF signaling
Sppl2a	TNF signaling
Rbck1	TNF signaling
Nsmaf	TNF signaling
Map3k7	TNF signaling
Mib2	TNF signaling
Ulk1	TNF signaling
Tnfrsf1a	TNF signaling
Fadd	TNF signaling
Ikbkb	TNF signaling
Tradd	TNF signaling
Smpd3	TNF signaling
Birc3	TNF signaling
Usp2	TNF signaling
Usp4	TNF signaling
Sppl2b	TNF signaling
Tab3	TNF signaling
Cyld	TNF signaling
Bag4	TNF signaling
Otud7b	TNF signaling
Ube2l3	TNF signaling
Stub1	TNF signaling
Madd	TNF signaling
Ikbke	TNF signaling
Otud1	TNF signaling
Otulin	TNF signaling
Spata2	TNF signaling
Rnf31	TNF signaling
Adam17	TNF signaling
Usp21	TNF signaling
Birc2	TNF signaling
Gm11808	TNF signaling
Ube2d3	TNF signaling
Uba52	TNF signaling
Ube2d2a	TNF signaling

## Sheet: F_IL6 signaling
Gene	Signature
Stat5b	IL6 signaling
Stat5a	IL6 signaling
Il6st	IL6 signaling
Nlk	IL6 signaling
Jun	IL6 signaling
Mapkapk2	IL6 signaling
Il6ra	IL6 signaling
Il6	IL6 signaling
Map2k1	IL6 signaling
Map2k2	IL6 signaling
Map2k6	IL6 signaling
Map2k4	IL6 signaling
Cd40	IL6 signaling
Ptk2b	IL6 signaling
Rac1	IL6 signaling
Ppp2r5a	IL6 signaling
Eif2a	IL6 signaling
Pik3r1	IL6 signaling
Pik3r2	IL6 signaling
Cebpb	IL6 signaling
Bmx	IL6 signaling
Cdk5	IL6 signaling
Cdk5r1	IL6 signaling
Ncoa1	IL6 signaling
Jak1	IL6 signaling
Mapk8	IL6 signaling
Prkcd	IL6 signaling
Casp9	IL6 signaling
Inppl1	IL6 signaling
Jak2	IL6 signaling
Inpp5d	IL6 signaling
Ppp2r5c	IL6 signaling
Mapk1	IL6 signaling
Mapk14	IL6 signaling
Hnf1a	IL6 signaling
Ppp2r5e	IL6 signaling
Mapk3	IL6 signaling
Fes	IL6 signaling
Sgk1	IL6 signaling
Bad	IL6 signaling
Erbb2	IL6 signaling
Rps6kb1	IL6 signaling
Erbb3	IL6 signaling
Fos	IL6 signaling
Ppp2r1b	IL6 signaling
Ppp2r5d	IL6 signaling
Ppp2ca	IL6 signaling
Stat3	IL6 signaling
Stat1	IL6 signaling
Ppp2cb	IL6 signaling
Socs3	IL6 signaling
Ppp2r1a	IL6 signaling
Plcg1	IL6 signaling
Hras	IL6 signaling
Mapt	IL6 signaling
Ppp2r5b	IL6 signaling
Pxn	IL6 signaling
Ppp2r2b	IL6 signaling
Daxx	IL6 signaling
Shc1	IL6 signaling
Crebbp	IL6 signaling
Foxo1	IL6 signaling
Hspb1	IL6 signaling
Ep300	IL6 signaling
Eif4e	IL6 signaling
Eif4ebp1	IL6 signaling
Map3k7	IL6 signaling
Ptpa	IL6 signaling
Sos1	IL6 signaling
Hdac1	IL6 signaling
Lyn	IL6 signaling
Vav1	IL6 signaling
Map3k4	IL6 signaling
Hsp90aa1	IL6 signaling
Ar	IL6 signaling
Tyk2	IL6 signaling
Casp3	IL6 signaling
Grb2	IL6 signaling
Gab1	IL6 signaling
Gab2	IL6 signaling
Foxo4	IL6 signaling
Ptpn11	IL6 signaling
Hck	IL6 signaling
Rb1	IL6 signaling
Rps6ka2	IL6 signaling
Nfkb1	IL6 signaling
Ppp2r2c	IL6 signaling
Tec	IL6 signaling
Cdk9	IL6 signaling
Fgr	IL6 signaling
Gsk3b	IL6 signaling
Ppp2r2a	IL6 signaling
Fyn	IL6 signaling
Ptk2	IL6 signaling
Raf1	IL6 signaling
Ppp2r3a	IL6 signaling
Foxo3	IL6 signaling
Btk	IL6 signaling
Akt1	IL6 signaling

## Sheet: G_NFKB signaling
Gene	Signature
Il1r1	NFKB signaling
Tnfrsf1a	NFKB signaling
Tnf	NFKB signaling
Chuk	NFKB signaling
Fadd	NFKB signaling
Ikbkg	NFKB signaling
Il1a	NFKB signaling
Map3k1	NFKB signaling
Irak1	NFKB signaling
Tnfaip3	NFKB signaling
Map3k14	NFKB signaling
Nfkbia	NFKB signaling
Myd88	NFKB signaling
Tnfrsf1b	NFKB signaling
Rela	NFKB signaling
Nfkb1	NFKB signaling
Map3k7	NFKB signaling
Tradd	NFKB signaling
Ikbkb	NFKB signaling
Traf6	NFKB signaling
Ripk1	NFKB signaling
