# Supplementary material for: Identifying a Csmd3+ Microglial Subpopulation that Drives Cold‐to‐Hot Transition and Immune‐Cure in Glioblastoma
Source: Adv Sci (Weinh). 2026 Jul 20:e76690. Online ahead of print. doi: 10.1002/advs.76690 (PMC13383698; doi:10.1002/advs.76690)
Supplement: Supplementary file 2 — Supporting File 2: advs76690‐sup‐0002‐Table.zip. [file ADVS-9999-e76690-s001.zip › advs76690-sup-0002-Table/Supplementary Table 4.xlsx]

## Sheet: Sheet1
Ref number	Tumor cells	Inoculated cell number	Target	Treatment	Time to start treatment	LTS (Cured) rate (%)	LTS (Cured) endpoint time	2°-LTS (ICu) rate (%)	2°-LTS (ICu) endpoint time	Whether ICB is effective	Whether to perform 2°-rechallenge	Year of publication	Journel	DIO
Ref_1	OL61	5×104	CXCR4-CXCL12	AMD3100-SPNP and RT	5	60	90	100	60	No ICB	No	2022	ACS Nano	doi: 10.1021/acsnano.1c07492.
Ref_2	GL261	5×104	STAT3	WP1066 and RT	7	40	60	100	80	No ICB	No	2020	Clin Cancer Res	doi: 10.1158/1078-0432.CCR-19-4092.
Ref_3	GL261	2×104	neoantigens, TLR9, PD-L1	NeoAg-CpG-Nanodisc and αPD-L1	7	33	90	100	60	Yes	No	2020	Clin Cancer Res	doi: 10.1158/1078-0432.CCR-20-0341.
Ref_4	GL261	2×104	NKG2D	5×106 chNKG2D T cells	5	22	60	100	60	No ICB	Yes	2018	Cancer Res	doi: 10.1158/0008-5472.CAN-17-1788.
				2×105 chNKG2D T cells	5	33	60	100	60
				2×106 chNKG2D T cells	5	67	60	100	60
Ref_5	CT-2A	2×105	PD-1, CTLA-4, EGFR, PD-L1, Tim-3, Lag-1, CD73	αPD-1	6	9	100	100	100	Yes	No	2019	J Immunother Cancer	doi: 10.1186/s40425-019-0614-0.
				αCTLA-4	6	8	100	100	100
				D2C7 and αPD-1	6	33	100	100	100
				D2C7 and αCTLA-4	6	8	100	100	100
				D2C7	3	30	77	100	77
				D2C7 and αPD-1	3	30	77	100	77
				D2C7 and αPD-L1	3	50	77	100	77
				D2C7 and αTim-3	3	20	77	100	77
				D2C7 and αLag-1	3	20	77	100	77
				D2C7 and αCD73	3	30	77	100	77
Ref_6	GL261	6×104	IL-2、PD-1	MSA-IL-2 and αPD-1	14	50	75	100	120	No ICB	No	2023	Cancer Immunol Res	doi: 10.1158/2326-6066.CIR-22-0570.
Ref_7	GL261	2×104	TLR9	DTX-sHDL-CpG	8	40	90	100	60	No ICB	No	2019	ACS Nano	doi: 10.1021/acsnano.8b06842.
				DTX-sHDL-CpG and RT	7	80	90	100	60
Ref_8	CT-2A	5×103	CD137	Delta-24-ACT	3	30	80	0		Yes	No	2021	J Immunother Cancer	doi: 10.1136/jitc-2021-002644.
	GL261	5×104	CD137, PD-L1	Delta-24-ACT	5	10	70	0
				Delta-24-ACT and αPD-L1	5	50	70	100	70
				αPD-L1	7	30	70	75	70
Ref_9	GL261	5×104	IDO-Kyn-AhR	Delta-24-RGDOX and IDOi	7	50	120	100	100	No ICB	No	2022	J Immunother Cancer	doi: 10.1136/jitc-2022-004935.
Ref_10	GL261	1×105	PD-L1	Gluc-S-aPD-L1	6	60	90	80	90	Yes	No	2021	Nat Biomed Eng	doi: 10.1038/s41551-021-00803-z.
Ref_11	GL261	1×105	PD-1	αPD-1	7	50	100	100	150	Yes	No	2018	Neuro Oncol	doi: 10.1093/neuonc/nox139.
			Unknown	GMCI	7	30	100	100	150
			PD-1	GMCI+ aPD-1	7	87.5	100	100	150
Ref_12	GL261	1×105	PD-1	MB-FUS and aPD-1	7	14	70	100	70	No control	No	2022	Sci Adv	doi: 10.1126/sciadv.add2288.
Ref_13	SMA560	7.5 × 104	IL13Rα2	IL13Rα2-CAR T cells	7	25	90	100	90	No ICB	No	2018	Mol Ther	doi: 10.1016/j.ymthe.2018.02.001.
Ref_14	GL261	1.4×105	IL12, IL7	MSC IL7/12	5	30	100	100	70	No ICB	No	2020	Clin Cancer Res	doi: 10.1158/1078-0432.CCR-19-0803.
					10	50	100	100	70
	CT-2A	5×104			10	20	100	100	60
Ref_15	GL261	1×105	TLR9	CNT-CpG	4	67	90	100	90	No ICB	No	2011	Clin Cancer Res	doi: 10.1158/1078-0432.CCR-10-2444.
Ref_16	GL261	5×104	PD-1	αPD-1	3	30	65	100	85	Yes	No	2021	Clin Cancer Res	doi: 10.1158/1078-0432.CCR-20-3760.
				αPD-1 and LIPU	3	50	65	100	85
Ref_17	GL261	1×105	ErbB2/HER2	NK-92/5.28.z cells	7	62.5	120	100	80	No ICB	No	2015	J Natl Cancer Inst	doi: 10.1093/jnci/djv375.
Ref_18	CT-2A	5×104	GITR、PD-1	αPD-1 and αGITR	3	20	70	100	40	Uncertainty or no	No	2021	Nat Commun	doi: 10.1038/s41467-021-22885-8.
Ref_19	GL261	1×105	TGFβ	MMP14:sTGFbRIIFc and RT		25	90	100	90	No ICB	No	2021	J Immunother Cancer	doi: 10.1136/jitc-2020-001143.
Ref_20	GL261	1×105	CTLA-4、PD-1	aPD-1	6	25	240	100	120	Yes	No	2016	Cancer Immunol Res	doi: 10.1158/2326-6066.CIR-15-0151.
				aCTLA-4	6	56.25	240	100	120
				aCTLA-4 and aPD-1	6	75	240	83	120
Ref_21	GL261	1.3×105	PD-1	aPD-1	10	50	120	100	40	Yes	No	2016	Sci Transl Med	doi: 10.1126/scitranslmed.aag2942.
				LC	10	20	120	80	40
				LC + aPD-1	10	80	120	100	40
Ref_22	GL261	1×105	CD25	aCD25	-21	100	60	0	70	No ICB	No	2009	Neuro Oncol	doi: 10.1215/15228517-2009-004.
				DCm-GL261-RNA prophylactic vaccination and aCD25		100	60	50	70
				DCm-GL261-RNA prophylactic vaccination	-14	40	60	40	70
Ref_23	GL26	1×104	IL-23	BM-NSC-IL-23	3	60	60	100	90	No ICB	No	2006	Cancer Res	doi: 10.1158/0008-5472.CAN-05-1682.
Ref_24	GL261	1.5×104	OX40L	Fc-OX40L/vaccination	3	50	100	100	100	No ICB	No	2012	Clin Cancer Res	doi: 10.1158/1078-0432.CCR-12-0990.
Ref_25	GL26	1×104	IL-23	DC-IL-23	3	80	120	100	90	No ICB	No	2006	Cancer Res	doi: 10.1158/0008-5472.CAN-05-3448.
Ref_26	GL261	1×105	TLR9	CpG-ODN	4	71	90	100	90	No ICB	No	2010	Clin Cancer Res	doi: 10.1158/1078-0432.CCR-09-3087.
Ref_27	GL261	2×104	TGF-β2	TCL + TIO3	-14	168	180	50	110	No ICB	No	2023	Front Immunol	doi: 10.3389/fimmu.2023.1013342.
Ref_28	GL261	5×104	OX40L	Ad5/35-Δ24	7	20	100	50	80	No ICB	No	2022	Mol Ther Oncolytics	doi: 10.1016/j.omto.2021.12.013.
				Ad5/35-Δ24_DBP-p2A-mOX40L	7	33	100	100	80	No ICB
Ref_29	GL261	4×104	oncolytic virotherapy	Zika virus	7	63	180	100	150	Yes	No	2021	JCI Insight	doi: 10.1172/jci.insight.144619
Ref_30	GL261	1×105	DEC205	Ad5scFvDEC205FF	3	100	75	100	75	No ICB	No	2018	Neurotherapeutics	doi: 10.1007/s13311-018-0650-3.
Ref_31	GL261	1.3×105	IL-15, PD-1	ALT-803	7	20	60	100	30	Yes	No	2016	Int J Cancer	doi: 10.1002/ijc.29686.
				ALT-803	10	20	60	100	30
				aPD-1	10	20	60	100	30
				ALT-803+aPD-1	7	40	60	100	30
				ALT-803+aPD-1	10	20	60	100	30
Ref_32	GL26	6×104	mTOR signaling	rapamycin + Ad-Flt3L + Ad-TK/GCV	14	62	60	100	90	No ICB	No	2014	Mol Cancer Ther. 2014 Dec;13(12):3024-36.	doi: 10.1158/1535-7163.MCT-14-0400.
				Ad-Flt3L + Ad-TK/GCV	14	41	60	60	90
Ref_33	GL261	5×103	GM-CSF、 IFNγ	GM-CSF and IFNγ	1	90	200	100	100	No ICB	No	2009	Int J Cancer	doi: 10.1002/ijc.23986.
					5	33	200	100	100
Ref_34	GL D2-60	1×105	IL-21	IL-21-transduced GL D2-60 cells		100	120	76	60	No ICB	No	2007	Int J Cancer	doi: 10.1002/ijc.22901.
				rIL-21	6	77.8	90	71.4	70
Ref_35	RSV-M	1×108	IL-12	IL-12 at 0.5 ug	3	80	56	100	56	No ICB	No	1998	Br J Cancer	doi: 10.1038/bjc.1998.513.
				IL-12 at 0.1 ug	3	40	56	100	56
				IL-12 at 0.1 ug	3	40	56	100	56
				IL-12 at 0.02 ug	3	20	56	100	56
Ref_36	GL261	1×105	PD-1	αPD-1 and TMZ	11	100	100	50	100	Yes	No	2020	Int J Mol Sci	doi: 10.3390/ijms21228775.
				αPD-1	11	75	100	100	100
				αPD-1	6	60	100	100	100
Ref_37	CT2A	5×104	microRNA-10b	LNPs	8	37.5	100	100	100	No ICB	No	2025	Neuro Oncol	doi: 10.1093/neuonc/noaf162.
Ref_38	CT2A	8×104	ferritin	macrophage-drug conjugates (MDC)	5	83.3	60	80	60	No ICB	No	2025	Sci Transl Med	doi: 10.1126/scitranslmed.adr4058.
Ref_39	U251CL	5×104	EphA3	EphA3-targeted CAR T cells	1	100	70	80	100	No ICB	No	2024	J Immunother Cancer	doi: 10.1136/jitc-2024-009486.
Ref_40	IL13Rα2+ KLuc	5×104	IL13Rα2	IL13Rα2-CAR T cell	6	33.3	55	50	250	No ICB	No	2024	Cells	doi: 10.3390/cells13131075.
				10 Gy SRS + IL13Rα2-CAR T cell	6	87.5	55	100	250
Ref_41	CT2A	1×105	IL-27	C027	7	60	60	100	125	No ICB	No	2025	J Immunother Cancer	doi: 10.1136/jitc-2025-012227.
Ref_42	GL261	5×104	LXR	GW-sHDL-CpG + IR	7	60	90	66.7	60	No ICB	No	2025	Small	doi: 10.1002/smll.202307097.
Ref_43	CT2A	7.5×104	CTLA-4	aCTLA-4	7	20	120	50	120	Yes	No	2024	Neuro Oncol	doi: 10.1093/neuonc/noae135.
				Botensilimab	7	80	120	100	120
Ref_44	GL261	5×104	syndecan-1 (SDC1)	211At-9E7.4	11	54.8	162	93	100	No ICB	No	2024	EBioMedicine	doi: 10.1016/j.ebiom.2024.105202.
Ref_45	GL261	5×104	Multi-target therapy	(rWTC‐MBTA	3	40	70	100	70	No ICB	No	2024	Adv Sci (Weinh)	doi: 10.1002/advs.202308280.
	SB28	2.5×103			3	80	146	100	45
Ref_46	GL261	2×105	IL-12	MSC_IL-12	7	25	90	100	50	Yes	No	2024	Biomed Pharmacother	doi: 10.1016/j.biopha.2023.115790.
				αPD-1	3	23.1	90	100	50
				MSC_IL-12+αPD-1	3	50	90	100	50
Ref_47	CT2A	5×104	PD-1 and CTLA-4	RT+αPD-1+αCTLA-4	10	100	100	100	100	No	No	2025	Cancer Lett	doi: 10.1016/j.canlet.2025.217856.
Ref_48	GL261	1×105	CXCL10, IL-2 and PD-L1	LIFU-C@MBs + LIFU-IP@DCNBs	10	20	60	60	60	No	No	2024	Adv Mater	doi: 10.1002/adma.202407235.
Notes: 1. Search using keywords such as glioma, tumor re-challenge, and anti-tumor immune memory, while excluding studies on rat models, non-adult diffuse glioma models, subcutaneous models, and cancer brain metastasis models. 2. Statistics as of July 31, 2025.
