# Supplementary material for: Identifying a Csmd3+ Microglial Subpopulation that Drives Cold‐to‐Hot Transition and Immune‐Cure in Glioblastoma
Source: Adv Sci (Weinh). 2026 Jul 20:e76690. Online ahead of print. doi: 10.1002/advs.76690 (PMC13383698; doi:10.1002/advs.76690)
Supplement: Supplementary file 2 — Supporting File 2: advs76690‐sup‐0002‐Table.zip. [file ADVS-9999-e76690-s001.zip › advs76690-sup-0002-Table/Supplementary Table 5.xlsx]

## Sheet: A_Csmd3+ vs. other MG
Genes	p_val	avg_log2FC	pct.1	pct.2	p_val_adj
Cd74	6.73e-37	2.26732	0.784	0.698	1.88e-32
H2-Aa	1.35e-28	2.13761	0.584	0.379	3.79e-24
H2-Ab1	2.44e-29	2.08154	0.643	0.465	6.83e-25
H2-Eb1	1.06e-33	1.97459	0.646	0.416	2.98e-29
P2ry12	2.17e-70	1.84991	0.854	0.764	6.07e-66
Jund	1.88e-49	1.82093	0.817	0.788	5.25e-45
Selplg	5.83e-59	1.79229	0.82	0.76	1.63e-54
Btg2	1.78e-39	1.78202	0.778	0.723	4.99e-35
Cst3	1.84e-100	1.75729	0.994	0.998	5.15e-96
Rgs2	1.02e-28	1.67922	0.629	0.547	2.87e-24
Tgfbr1	9.42e-46	1.65261	0.688	0.513	2.64e-41
Jun	3.44e-51	1.62381	0.871	0.895	9.63e-47
Tmem119	7.34e-57	1.58814	0.826	0.704	2.06e-52
Ctsh	3.71e-22	1.55872	0.562	0.483	1.04e-17
Siglech	6.46e-51	1.5415	0.772	0.594	1.81e-46
Csmd3	1.09e-52	1.45677	0.323	0.046	3.06e-48
Vsir	3.08e-41	1.45561	0.739	0.699	8.61e-37
Fosb	2.64e-16	1.43756	0.531	0.446	7.4e-12
Gm42418	4.12e-90	1.41416	0.994	1	1.15e-85
Junb	1.08e-33	1.36221	0.82	0.868	3.01e-29
Gpr34	3.08e-26	1.34297	0.683	0.637	8.62e-22
Adgrg1	9.32e-29	1.33821	0.478	0.264	2.61e-24
Arhgap5	8.66e-25	1.32694	0.573	0.468	2.43e-20
Nav2	4.73e-25	1.32403	0.472	0.288	1.32e-20
Ivns1abp	3.55e-25	1.27681	0.596	0.506	9.95e-21
Glul	2.13e-22	1.27192	0.657	0.656	5.96e-18
Rhob	6.76e-28	1.25107	0.756	0.752	1.89e-23
Mef2a	1.22e-38	1.23289	0.77	0.772	3.41e-34
Zfp36	5.81e-33	1.20386	0.837	0.876	1.63e-28
Smad7	1.15e-20	1.1926	0.607	0.557	3.23e-16
Hexb	1.63e-82	1.18704	0.986	0.992	4.57e-78
Col27a1	1.74e-26	1.18682	0.36	0.149	4.86e-22
Plxdc2	2.27e-16	1.15922	0.537	0.491	6.34e-12
Adrb2	1.75e-23	1.15264	0.357	0.159	4.9e-19
Cx3cr1	2.24e-82	1.14896	0.98	0.989	6.28e-78
Sparc	2.87e-58	1.14569	0.947	0.958	8.04e-54
Zfhx3	1e-33	1.14088	0.747	0.761	2.81e-29
Rsrp1	1.25e-15	1.13717	0.607	0.641	3.5e-11
Pmepa1	2.04e-21	1.13203	0.708	0.739	5.7e-17
Lpcat2	3.51e-27	1.10285	0.705	0.711	9.84e-23
Slco2b1	7.87e-22	1.09234	0.576	0.485	2.2e-17
Ptgs1	1.24e-32	1.08697	0.744	0.716	3.48e-28
Dusp1	1.6e-06	1.08153	0.407	0.378	0.0449258
Akap8l	2.16e-12	1.07082	0.346	0.23	6.05e-08
Mafb	1.9e-22	1.0664	0.815	0.876	5.33e-18
Kctd12	4.58e-34	1.06523	0.837	0.874	1.28e-29
Serinc3	3.18e-49	1.05419	0.916	0.952	8.91e-45
Olfml3	3.85e-16	1.04073	0.626	0.622	1.08e-11
Fos	3.35e-06	1.02196	0.646	0.761	0.0936757
Slc2a5	7.06e-15	1.02078	0.315	0.17	1.98e-10
Pag1	2.03e-17	1.01623	0.548	0.487	5.69e-13
Arl4c	2.66e-15	1.01369	0.669	0.741	7.46e-11
Ier5	6.76e-10	1.01122	0.604	0.679	1.89e-05
Egr1	9.11e-23	1.00838	0.806	0.825	2.55e-18
Il7r	2.49e-18	1.00789	0.27	0.106	6.98e-14
Gcnt1	5.16e-09	1.00146	0.419	0.371	0.000144372
Itgb5	8.86e-30	0.998605	0.792	0.845	2.48e-25
Elmo1	1.3e-17	0.992116	0.48	0.363	3.65e-13
Trf	3.82e-17	0.990212	0.61	0.593	1.07e-12
Tmx4	3.01e-05	0.975438	0.371	0.354	0.842174
Sgk1	3.97e-05	0.969973	0.39	0.366	1
Ssh2	4.93e-23	0.969761	0.716	0.732	1.38e-18
Frmd4a	2.51e-20	0.967069	0.663	0.685	7.04e-16
Tanc2	5.69e-12	0.965775	0.52	0.509	1.59e-07
AY036118	4.96e-30	0.960338	0.846	0.911	1.39e-25
Epb41l2	2.93e-20	0.942069	0.73	0.822	8.21e-16
Lag3	1.49e-09	0.937007	0.483	0.465	4.18e-05
Malat1	1.01e-72	0.936174	0.992	0.993	2.83e-68
Txnip	5.93e-08	0.932805	0.463	0.443	0.00166084
Nrip1	4.01e-11	0.932747	0.576	0.634	1.12e-06
Trem2	4.68e-32	0.929325	0.885	0.922	1.31e-27
Mertk	2.35e-09	0.925142	0.531	0.558	6.59e-05
Abca9	1.31e-16	0.921293	0.284	0.13	3.67e-12
Fbrsl1	1.38e-08	0.920451	0.413	0.372	0.00038565
Nav3	1.77e-08	0.90513	0.466	0.453	0.000495632
Adap2	1.39e-11	0.901211	0.565	0.594	3.89e-07
Sox4	6.15e-06	0.898467	0.388	0.348	0.172142
Rnase4	2.63e-15	0.893412	0.685	0.747	7.36e-11
Git2	3.41e-10	0.879898	0.573	0.637	9.55e-06
Hpgds	1.76e-19	0.879611	0.722	0.793	4.93e-15
Ifngr1	2.04e-10	0.878495	0.581	0.656	5.73e-06
Saraf	4.01e-07	0.873177	0.399	0.375	0.0112402
Srgap2	5.43e-20	0.867367	0.697	0.719	1.52e-15
Il6ra	3.45e-06	0.863594	0.41	0.408	0.0967285
Sirpa	5.78e-13	0.856458	0.677	0.771	1.62e-08
Csf3r	2.62e-06	0.853638	0.472	0.509	0.073217
P2ry13	1.15e-08	0.837115	0.534	0.567	0.000321313
Zfp36l1	9.22e-08	0.835644	0.73	0.827	0.00258174
Pou2f2	8.46e-13	0.807739	0.705	0.794	2.37e-08
Tmem176b	4.64e-08	0.803207	0.424	0.359	0.00129972
Pde3b	8.24e-08	0.8029	0.503	0.539	0.00230649
Pwwp2a	0.000558938	0.796163	0.301	0.278	1
Ppcdc	0.00156274	0.795543	0.334	0.341	1
Dock10	0.0388127	0.784352	0.354	0.416	1
Tmcc3	5.54e-06	0.780182	0.427	0.433	0.1552
Gm26778	7.5e-07	0.779266	0.382	0.333	0.0209993
Srsf5	2e-21	0.7781	0.795	0.872	5.59e-17
Zfp36l2	6.42e-10	0.777865	0.629	0.722	1.8e-05
Ddx26b	0.00471504	0.775808	0.284	0.274	1
Zbtb20	0.000193608	0.772292	0.315	0.282	1
Inpp5d	2.17e-11	0.769845	0.632	0.717	6.09e-07
Rhoh	6.25e-09	0.766344	0.615	0.684	0.000175016
Cd33	0.000102661	0.762019	0.452	0.505	1
Dennd4a	0.0043351	0.754933	0.292	0.288	1
Erdr1	0.00913625	0.753173	0.396	0.448	1
Maf	1.45e-05	0.751209	0.607	0.723	0.407175
Pnisr	3.11e-06	0.747772	0.534	0.631	0.0870063
St3gal6	2.34e-05	0.742241	0.326	0.288	0.65453
Clk1	5.12e-05	0.740659	0.472	0.535	1
Csf1r	2.08e-49	0.739976	0.969	0.989	5.81e-45
Rasgrp3	0.00154432	0.738963	0.357	0.374	1
Cd81	3.25e-35	0.737933	0.958	0.981	9.1e-31
Ccr5	4.86e-11	0.733401	0.632	0.679	1.36e-06
Ankrd44	2.75e-05	0.729637	0.337	0.3	0.770584
Cfh	5.25e-05	0.726578	0.433	0.452	1
Susd3	0.00194905	0.725225	0.306	0.295	1
Ddx5	3.62e-36	0.723637	0.921	0.987	1.01e-31
Edem2	0.000495871	0.71511	0.362	0.376	1
Cmtm6	0.0023485	0.713638	0.41	0.465	1
Pik3r1	0.0117604	0.713171	0.424	0.513	1
Ppp1r9a	6.43e-06	0.708738	0.334	0.282	0.179952
Dst	6.89e-05	0.70703	0.551	0.665	1
Cebpa	0.155872	0.699412	0.27	0.301	1
Herc2	0.00639492	0.695497	0.388	0.448	1
Fchsd2	0.00824515	0.694351	0.376	0.422	1
Nuak1	0.000366175	0.68636	0.278	0.242	1
Il6st	0.031984	0.68374	0.404	0.497	1
Skil	0.00513477	0.682235	0.444	0.54	1
Pik3cg	0.000385402	0.681893	0.312	0.288	1
Ogt	0.0259816	0.679948	0.36	0.413	1
Sall1	9.18e-05	0.67655	0.463	0.523	1
Zmiz1	0.00176386	0.672823	0.483	0.61	1
Luc7l2	4.49e-09	0.671968	0.674	0.797	0.000125733
Slc16a6	0.000267388	0.666749	0.399	0.413	1
Numb	0.000996498	0.666409	0.264	0.231	1
Arglu1	6.68e-07	0.662027	0.596	0.715	0.0186958
Sall3	0.0546249	0.66028	0.334	0.373	1
Man2b1	1.35e-09	0.659686	0.691	0.841	3.77e-05
Prex1	0.0157129	0.656846	0.382	0.444	1
Pla2g15	0.00145692	0.655909	0.407	0.455	1
Itgam	1.17e-10	0.653237	0.728	0.834	3.27e-06
Rogdi	0.167057	0.652938	0.267	0.298	1
Sowahc	0.2445	0.651735	0.27	0.307	1
Vgll4	0.0675898	0.644348	0.278	0.3	1
Ctsf	0.14931	0.644326	0.272	0.304	1
Rgs1	0.232622	0.639612	0.455	0.535	1
Zfp292	0.0980658	0.638541	0.326	0.379	1
Scoc	0.313433	0.632838	0.357	0.469	1
Fam105a	0.0220234	0.629822	0.447	0.567	1
Ywhah	2.5e-05	0.62798	0.598	0.754	0.699436
Slc29a3	0.00171015	0.627585	0.551	0.722	1
Gna15	0.072615	0.618956	0.348	0.411	1
Ubash3b	0.0657287	0.616238	0.393	0.483	1
Cxxc5	0.0226095	0.61614	0.315	0.34	1
Jmjd1c	0.0133321	0.614281	0.525	0.699	1
Son	3.74e-14	0.614141	0.792	0.903	1.05e-09
Rapgef5	0.000207584	0.609009	0.281	0.234	1
Wnk1	3.91e-11	0.60836	0.713	0.848	1.09e-06
Asph	0.200945	0.60775	0.435	0.586	1
Kif21b	0.556894	0.606971	0.25	0.299	1
Lrrc3	0.0628358	0.604209	0.272	0.289	1
Klf3	0.034559	0.599658	0.413	0.513	1
Kmt2c	0.709039	0.599195	0.275	0.343	1
Zfp652	0.152832	0.597845	0.287	0.325	1
Btg1	4.16e-07	0.59723	0.728	0.863	0.0116591
Unc93b1	1.68e-13	0.595132	0.806	0.891	4.7e-09
Fgd2	0.00117064	0.594265	0.531	0.674	1
Cflar	0.00396918	0.593308	0.5	0.646	1
Fam102b	0.120329	0.592123	0.275	0.304	1
Spata13	0.28433	0.591001	0.242	0.269	1
Ski	0.0280997	0.590007	0.455	0.585	1
9930111J21Rik2	0.449835	0.589764	0.278	0.334	1
Tm6sf1	0.638071	0.589444	0.323	0.417	1
Mgat4a	0.128228	0.589304	0.402	0.52	1
Pnrc1	0.089446	0.58866	0.371	0.454	1
H2-DMa	0.000517459	0.588589	0.556	0.68	1
Rbm5	0.000904085	0.585891	0.486	0.589	1
Pbxip1	0.518975	0.57828	0.287	0.351	1
Mbnl1	4.86e-09	0.577866	0.711	0.849	0.000136205
Ctss	8.21e-32	0.576726	0.98	1	2.3e-27
1700017B05Rik	0.179043	0.575793	0.34	0.423	1
Mef2c	1.39e-11	0.575524	0.798	0.906	3.9e-07
Man1a2	0.133205	0.573395	0.419	0.55	1
Eif4a2	0.00176333	0.569951	0.5	0.637	1
Ypel3	0.131526	0.568639	0.281	0.309	1
Il10ra	0.121523	0.56628	0.376	0.459	1
Tmem176a	0.0291161	0.565875	0.284	0.275	1
Ttc14	0.200534	0.562911	0.402	0.525	1
Arhgef40	0.772761	0.562239	0.216	0.26	1
Hps4	0.847264	0.560555	0.32	0.428	1
Ddx17	0.150227	0.557865	0.413	0.541	1
Tmem63a	0.187075	0.557093	0.292	0.334	1
Pura	0.00843511	0.55698	0.492	0.64	1
Csnk1e	0.118051	0.556043	0.427	0.564	1
Tspan7	0.151386	0.554015	0.272	0.298	1
Zfp644	0.966833	0.552308	0.34	0.465	1
Mat2a	0.109822	0.551924	0.48	0.645	1
Laptm5	6.92e-21	0.550158	0.938	0.988	1.94e-16
Ltc4s	0.63903	0.549999	0.334	0.422	1
Tnrc6b	0.832445	0.548369	0.301	0.406	1
Tmx3	0.765884	0.546442	0.281	0.385	1
Runx1	0.00998542	0.546268	0.542	0.687	1
Entpd1	0.293876	0.543012	0.376	0.483	1
AF251705	1.99e-05	0.542794	0.567	0.654	0.55665
Frmd4b	0.370722	0.542606	0.393	0.53	1
Crlf3	0.844548	0.541803	0.351	0.483	1
Map4k4	0.000750756	0.538171	0.539	0.68	1
Ncf1	0.000128329	0.537339	0.607	0.742	1
Cirbp	0.291782	0.533817	0.247	0.281	1
Prkcd	0.236359	0.533389	0.419	0.566	1
Chd9	0.837864	0.53297	0.312	0.414	1
Gtf2h2	0.916763	0.53265	0.247	0.322	1
Macf1	7.42e-05	0.532001	0.615	0.77	1
Celf2	0.00391187	0.529471	0.584	0.75	1
Ifi27	0.259212	0.528892	0.25	0.281	1
Ophn1	0.00249143	0.528159	0.472	0.557	1
Cd9	9.17e-06	0.527174	0.756	0.883	0.256625
Lrrk1	0.504192	0.526787	0.292	0.36	1
Ash1l	0.00691383	0.523501	0.449	0.547	1
H2-DMb1	0.126214	0.523406	0.312	0.345	1
Igsf8	0.169151	0.522139	0.264	0.293	1
Mtdh	6.34e-10	0.521539	0.775	0.894	1.78e-05
Foxn3	0.687553	0.51998	0.236	0.282	1
Chd2	1	0.519349	0.295	0.391	1
BC037034	0.616881	0.518454	0.258	0.312	1
Ikzf1	0.221557	0.518012	0.416	0.538	1
Usp2	0.661005	0.516724	0.32	0.407	1
Gmip	0.90773	0.515129	0.312	0.411	1
Plcl2	0.622902	0.515022	0.228	0.269	1
Pan3	0.959442	0.514092	0.303	0.406	1
Hps3	0.741562	0.513431	0.368	0.499	1
Cd37	0.0943572	0.513121	0.371	0.444	1
Tjp1	0.618701	0.512994	0.247	0.33	1
Fam134b	0.244176	0.507969	0.371	0.472	1
Lair1	1.37e-10	0.506292	0.795	0.908	3.82e-06
Lars2	0.852917	0.504938	0.253	0.323	1
Hnrnph1	0.615562	0.504213	0.469	0.666	1
Pald1	0.363794	0.504108	0.244	0.276	1
Kcnk6	0.545101	0.503617	0.261	0.312	1
Dip2b	0.755904	0.503514	0.298	0.38	1
St3gal5	0.916264	0.50331	0.222	0.272	1
Supt20	0.233002	0.50133	0.278	0.319	1
Ttc28	0.314689	0.498698	0.32	0.48	1
Akirin2	0.387208	0.497388	0.317	0.399	1
Kdm2a	0.488536	0.495002	0.354	0.472	1
Itm2b	4.52e-14	0.491561	0.955	0.995	1.27e-09
Tra2a	0.0399733	0.490996	0.525	0.697	1
Smap2	0.373162	0.490426	0.449	0.621	1
Bmp2k	0.000784616	0.488099	0.584	0.74	1
Cttnbp2nl	0.100503	0.488065	0.478	0.647	1
Papss1	0.472605	0.48563	0.267	0.318	1
F11r	0.922313	0.485618	0.317	0.424	1
Tet3	0.774524	0.484346	0.289	0.37	1
Fcgr1	1.68e-07	0.483198	0.781	0.901	0.00470789
Cbl	0.680827	0.481863	0.278	0.382	1
Krit1	0.729076	0.481745	0.27	0.36	1
Cyth4	0.0186878	0.480964	0.508	0.656	1
Slc12a6	0.759407	0.478981	0.244	0.299	1
Gxylt1	0.468353	0.476942	0.222	0.3	1
Rptor	0.662865	0.475167	0.219	0.288	1
Hmha1	0.875498	0.474461	0.301	0.393	1
Wsb1	0.625459	0.474394	0.376	0.5	1
Dusp6	0.6652	0.471444	0.402	0.547	1
Akr1b10	0.255562	0.470584	0.281	0.32	1
PISD	0.00167118	0.46933	0.632	0.82	1
Ccnl1	0.196439	0.463313	0.548	0.754	1
Herpud1	0.522246	0.460447	0.303	0.37	1
Arhgap17	0.892087	0.456103	0.399	0.556	1
Zkscan3	0.561457	0.455814	0.239	0.319	1
Prkd3	0.544478	0.453874	0.239	0.327	1
Kmt2e	0.816569	0.453824	0.385	0.53	1
Man1a	0.667475	0.450845	0.284	0.39	1
Cd82	0.950982	0.450691	0.233	0.291	1
Irf2bp2	0.591048	0.450442	0.452	0.635	1
Marcks	5.28e-16	0.447448	0.955	0.998	1.48e-11
Zcchc7	0.980702	0.447157	0.34	0.459	1
Ctc1	0.385964	0.445846	0.205	0.279	1
Mylip	0.446801	0.445564	0.427	0.574	1
Tmem59	0.00986623	0.444054	0.573	0.752	1
Lims1	0.680704	0.443313	0.376	0.556	1
Hhex	0.509295	0.443194	0.244	0.331	1
Acox3	0.390841	0.442779	0.278	0.39	1
Qk	2.22e-07	0.4416	0.753	0.887	0.00622204
Lpin2	0.562649	0.439961	0.329	0.476	1
Cd53	0.013237	0.438115	0.593	0.782	1
Specc1	0.516037	0.43726	0.351	0.512	1
Tmem173	0.794378	0.435983	0.469	0.68	1
Arid1a	0.511988	0.435789	0.435	0.607	1
Fmnl3	0.819807	0.435566	0.253	0.332	1
AU020206	0.135042	0.435546	0.36	0.562	1
Clec4a2	0.285062	0.434072	0.188	0.253	1
Trim56	0.310986	0.433461	0.183	0.25	1
Ddx6	0.57202	0.429374	0.374	0.549	1
Itpr2	0.710568	0.428942	0.376	0.545	1
Ccnd3	0.334953	0.428552	0.239	0.333	1
Sbf2	0.642606	0.428138	0.205	0.265	1
Zranb1	0.317768	0.427747	0.202	0.277	1
Fcho2	0.291782	0.427708	0.228	0.318	1
Fus	4.42e-05	0.427036	0.699	0.865	1
Rbm39	2.24e-08	0.426608	0.784	0.917	0.000627577
Ubn2	0.854482	0.426346	0.351	0.47	1
Gm21092	0.850837	0.426202	0.36	0.497	1
Gcn1l1	0.0592578	0.426189	0.292	0.464	1
Mfap3	0.436184	0.424771	0.258	0.36	1
Havcr2	0.47593	0.423065	0.348	0.442	1
Fam46a	0.139631	0.421894	0.362	0.556	1
Wasf2	0.0649878	0.420345	0.548	0.745	1
Fnbp1	0.271208	0.420253	0.278	0.406	1
Mysm1	0.38784	0.418648	0.233	0.323	1
Akap8	0.304405	0.418405	0.244	0.35	1
Rps6ka1	0.795026	0.418088	0.413	0.601	1
C1qa	2.18e-21	0.417327	0.997	0.998	6.1e-17
Zfp710	0.915535	0.414733	0.312	0.42	1
Rel	0.60821	0.414565	0.236	0.311	1
Samsn1	0.60075	0.413111	0.315	0.436	1
Msl1	0.0119989	0.413087	0.236	0.39	1
Med13l	0.490871	0.409595	0.242	0.327	1
Sort1	0.87194	0.409546	0.211	0.262	1
Picalm	0.00376393	0.408868	0.688	0.893	1
Arsb	0.00082163	0.408166	0.674	0.84	1
Prpf38b	0.0258058	0.406712	0.576	0.765	1
Bmyc	0.784737	0.405273	0.343	0.481	1
Sft2d1	0.0796485	0.404345	0.301	0.475	1
Aff4	0.15908	0.403466	0.236	0.349	1
BC005561	0.00584461	0.399742	0.239	0.403	1
Tmem55b	0.885551	0.398753	0.323	0.45	1
Itgav	0.155379	0.394966	0.199	0.29	1
Pkn1	0.153884	0.394789	0.278	0.416	1
Bin2	0.00206585	0.394391	0.596	0.736	1
Mau2	0.456466	0.392259	0.205	0.274	1
Ikbkb	0.287563	0.392225	0.278	0.398	1
Aim2	0.0962011	0.392064	0.244	0.37	1
Capn3	0.779612	0.391798	0.253	0.325	1
Rnf13	0.393828	0.390874	0.334	0.495	1
Gpr183	0.448285	0.390374	0.202	0.261	1
Taz	0.323593	0.389447	0.197	0.27	1
Trim8	0.203965	0.388792	0.253	0.371	1
Apbb1ip	0.234788	0.388643	0.584	0.817	1
Trim44	0.21164	0.38846	0.298	0.449	1
Tpst2	0.173564	0.387079	0.337	0.519	1
Cebpg	0.418132	0.387025	0.256	0.357	1
Pdlim4	0.335638	0.386696	0.256	0.363	1
H2-D1	5.07e-13	0.383762	0.955	0.996	1.42e-08
Rassf2	0.0226053	0.382719	0.174	0.278	1
Ptprj	0.164381	0.382363	0.292	0.439	1
Srek1	0.0673274	0.3811	0.236	0.36	1
Sipa1	0.112448	0.37963	0.312	0.486	1
D15Ertd621e	0.363479	0.378865	0.278	0.395	1
Chd6	0.269144	0.378076	0.199	0.277	1
Slc1a3	0.221411	0.3775	0.562	0.713	1
Lyl1	0.633385	0.376783	0.23	0.302	1
Ptpre	0.124575	0.376522	0.228	0.338	1
Acap2	0.0219856	0.375876	0.261	0.426	1
Pip4k2a	0.240745	0.37522	0.306	0.458	1
2025-03-07	0.0713237	0.375096	0.275	0.432	1
Golm1	0.80679	0.374209	0.463	0.63	1
Whsc1l1	0.0353975	0.374171	0.27	0.424	1
Plod3	0.279029	0.373109	0.323	0.487	1
Eng	0.066873	0.372578	0.216	0.33	1
Camk1	0.252185	0.371303	0.551	0.743	1
Zmynd11	0.170511	0.371141	0.301	0.448	1
Tab2	0.120483	0.370876	0.357	0.556	1
Dock2	0.900167	0.370521	0.435	0.632	1
Tsc22d2	0.0650627	0.370173	0.244	0.378	1
Daglb	0.354375	0.36917	0.365	0.543	1
Gls	0.533601	0.368022	0.379	0.555	1
Msl2	0.221399	0.367715	0.18	0.25	1
Pnpla7	0.0754846	0.366635	0.233	0.358	1
Ddx3y	0.215331	0.365413	0.219	0.308	1
Crebbp	0.133613	0.364601	0.323	0.509	1
Brd1	0.209856	0.364528	0.284	0.419	1
Snx18	0.491073	0.363341	0.331	0.47	1
Uba5	0.0123345	0.362751	0.188	0.308	1
Zdhhc20	0.0244978	0.361031	0.23	0.371	1
Il13ra1	0.0949367	0.360526	0.185	0.275	1
Acp2	0.151281	0.359226	0.309	0.47	1
Rbm26	0.40099	0.357375	0.36	0.528	1
Oaf	0.0990067	0.357164	0.362	0.573	1
Scamp2	0.0624716	0.356656	0.624	0.823	1
Irf2	0.0571583	0.355812	0.309	0.502	1
Srrm2	5.94e-05	0.35502	0.781	0.944	1
Rsbn1	0.370409	0.354778	0.225	0.307	1
Ccdc50	0.134725	0.354574	0.404	0.631	1
Tfe3	0.0158936	0.35443	0.261	0.425	1
Dnajb1	0.0458126	0.353792	0.205	0.319	1
Tcf4	0.470985	0.353106	0.525	0.726	1
Suv420h1	0.343231	0.353009	0.185	0.25	1
Adgre1	0.997962	0.351533	0.427	0.599	1
Chka	0.0745693	0.350004	0.242	0.363	1
Rtn4	0.0548458	0.349909	0.59	0.772	1
Kdm5a	0.00798299	0.348262	0.236	0.395	1
N4bp2l2	0.139584	0.348226	0.287	0.438	1
Blnk	0.114972	0.34817	0.309	0.471	1
Bmpr2	0.00241287	0.347936	0.219	0.378	1
Rreb1	0.0058936	0.347275	0.236	0.398	1
Mycbp2	0.494639	0.346647	0.525	0.742	1
Fam76b	0.0189749	0.344674	0.197	0.315	1
Setd2	0.0403374	0.344107	0.261	0.417	1
Smg6	0.379546	0.343498	0.199	0.271	1
Plgrkt	0.307085	0.343477	0.36	0.542	1
Mafg	0.405303	0.34192	0.41	0.628	1
Arhgap4	0.192329	0.341664	0.18	0.255	1
Npc1	0.480811	0.341082	0.306	0.431	1
Ppp1r10	0.0821383	0.340533	0.298	0.454	1
Rsbn1l	0.133728	0.339945	0.326	0.497	1
Ulk2	0.158446	0.339626	0.23	0.337	1
Stk38	0.000284453	0.33928	0.174	0.327	1
Foxp1	0.0191075	0.339152	0.23	0.368	1
Sema4d	0.0340826	0.337557	0.275	0.434	1
Cpsf6	0.0086046	0.337514	0.258	0.432	1
Tsc22d4	0.273252	0.33729	0.542	0.762	1
Emsy	0.167659	0.336843	0.18	0.253	1
Klf7	0.0414908	0.335715	0.23	0.356	1
Ppp1cb	0.0106358	0.335331	0.213	0.353	1
Rbm25	0.0126974	0.334547	0.697	0.875	1
Gatad2b	0.0552507	0.334492	0.253	0.391	1
Serpine2	0.957001	0.333507	0.228	0.273	1
S100a6	5.87e-18	0.333404	0.969	0.991	1.64e-13
Phf14	0.083315	0.332603	0.315	0.494	1
Dapp1	0.0374331	0.332049	0.202	0.315	1
Gsk3b	0.191151	0.331875	0.362	0.568	1
Tubgcp5	0.261316	0.33184	0.317	0.462	1
Rb1cc1	0.175877	0.331296	0.191	0.27	1
Ddx39b	0.949664	0.330893	0.463	0.664	1
Fyb	0.033036	0.330702	0.685	0.877	1
Hivep3	0.149635	0.330624	0.256	0.374	1
Atf7ip	0.0703085	0.330488	0.247	0.376	1
Spag9	0.00545478	0.32949	0.253	0.428	1
Purb	0.805605	0.329242	0.506	0.718	1
Rc3h2	0.00666036	0.328491	0.199	0.334	1
Cnpy3	0.000886475	0.328435	0.219	0.39	1
Tia1	0.00239106	0.327766	0.242	0.417	1
Gpatch8	0.00108692	0.327579	0.222	0.396	1
H2-Q4	0.0285525	0.325736	0.596	0.761	1
Setd5	0.080328	0.325691	0.264	0.407	1
Nfat5	0.440885	0.325307	0.326	0.45	1
Camk2d	0.793103	0.324644	0.503	0.714	1
Mtus1	0.189779	0.324044	0.34	0.514	1
Itch	0.0316758	0.323904	0.247	0.395	1
Serinc1	0.0243415	0.323548	0.343	0.562	1
Sh2b3	0.0265557	0.323491	0.216	0.342	1
Pdgfb	0.0930469	0.323138	0.185	0.274	1
Tmem245	0.0329136	0.323059	0.211	0.333	1
Pik3ca	0.0338176	0.322813	0.163	0.255	1
Stx16	0.0293164	0.322118	0.222	0.349	1
Zc3h7a	0.0213646	0.321858	0.258	0.421	1
Ythdf3	0.0341843	0.321531	0.185	0.289	1
Sbno1	0.002245	0.320121	0.272	0.476	1
Celf1	0.169824	0.319448	0.402	0.64	1
Snrnp70	0.383087	0.318522	0.404	0.626	1
Rnf19b	0.0305509	0.318155	0.244	0.381	1
Ino80d	0.0127175	0.318055	0.177	0.286	1
Xiap	0.00169953	0.316682	0.222	0.391	1
Cd164	0.0142182	0.315913	0.413	0.691	1
Numa1	0.013896	0.314715	0.278	0.46	1
Fez2	0.0183598	0.313829	0.236	0.379	1
Ndfip2	0.0228332	0.311466	0.256	0.412	1
Nfkb1	0.127097	0.310993	0.354	0.54	1
Ptpra	0.047785	0.310693	0.388	0.626	1
Plekhf2	0.00888926	0.310623	0.166	0.274	1
Ddx3x	0.922648	0.310579	0.525	0.737	1
Ppp6r1	0.00593253	0.309692	0.228	0.385	1
Cd300a	0.119478	0.309245	0.23	0.336	1
B230219D22Rik	0.00293124	0.309167	0.211	0.362	1
Pcf11	0.03926	0.30909	0.211	0.329	1
Adora3	0.112637	0.308797	0.208	0.305	1
Pycr2	0.00795021	0.308422	0.199	0.333	1
Phc3	0.103451	0.308031	0.194	0.285	1
Hltf	0.0139182	0.30747	0.233	0.379	1
Rap1gds1	0.00773868	0.307301	0.287	0.486	1
Arid4a	0.234148	0.306672	0.289	0.417	1
Fli1	0.126578	0.306252	0.289	0.432	1
Pias2	0.00486818	0.30572	0.157	0.27	1
Tgfbr2	0.45203	0.305395	0.444	0.67	1
Dock8	0.0352035	0.304353	0.242	0.374	1
P2ry6	0.835185	0.303844	0.48	0.693	1
Actn1	0.155563	0.303593	0.18	0.254	1
Gramd1a	0.0262144	0.303047	0.205	0.325	1
Rnf216	0.00382502	0.30304	0.166	0.288	1
Arhgef1	0.00207659	0.302976	0.152	0.268	1
Maged1	0.0288105	0.301468	0.194	0.305	1
Tnrc6c	0.0346658	0.301429	0.211	0.331	1
Commd8	0.116693	0.301195	0.331	0.516	1
Tspan13	0.835175	0.300955	0.23	0.282	1
Apc	0.0470561	0.300131	0.242	0.372	1
Dnajc7	0.0942535	0.300094	0.334	0.523	1
Dtx4	0.0223513	0.299218	0.183	0.291	1
Dcaf8	0.00331147	0.299139	0.256	0.446	1
Pten	0.0388783	0.298529	0.315	0.51	1
Mgat1	0.00232679	0.29807	0.228	0.394	1
Ccdc47	0.029813	0.298004	0.292	0.472	1
Fam133b	0.00625341	0.296831	0.202	0.338	1
Kat6a	0.00297694	0.29582	0.236	0.403	1
Mxd4	0.0820572	0.295675	0.205	0.302	1
Larp4b	0.0444165	0.294594	0.362	0.594	1
Abca3	0.0167815	0.294151	0.177	0.286	1
Epc1	0.227694	0.293287	0.185	0.256	1
Rcbtb2	0.00948472	0.292969	0.169	0.282	1
H2-M3	0.0116851	0.292872	0.264	0.437	1
Tnrc18	0.0102865	0.292224	0.25	0.417	1
Hook3	0.000718139	0.291798	0.219	0.39	1
Klf6	0.879062	0.29159	0.52	0.72	1
Leng8	0.00936681	0.291469	0.199	0.33	1
Ldb1	0.00168054	0.290895	0.233	0.408	1
Nr3c1	0.00825629	0.290819	0.261	0.438	1
Paip2	0.0743543	0.290688	0.354	0.558	1
Tspan14	0.00212944	0.29068	0.233	0.407	1
P4ha1	0.200747	0.290533	0.419	0.633	1
Sfi1	0.011969	0.290444	0.298	0.488	1
Gmps	0.0153949	0.289971	0.23	0.371	1
0610030E20Rik	0.00481663	0.289959	0.149	0.256	1
Fes	0.00360722	0.289798	0.242	0.412	1
Trpc4ap	0.0133192	0.289702	0.309	0.509	1
Elk3	0.00219779	0.289591	0.222	0.385	1
Nf1	0.0016733	0.288398	0.16	0.285	1
Scarb2	0.0172768	0.288242	0.348	0.578	1
Lrp6	0.014604	0.287612	0.16	0.261	1
Gpr146	0.0382131	0.287481	0.211	0.324	1
Pak1	0.00252834	0.286848	0.16	0.28	1
Lrif1	0.127246	0.286695	0.177	0.256	1
Zeb2	0.0306276	0.286654	0.758	0.934	1
Rapgef6	0.00787797	0.286373	0.222	0.37	1
Ctsa	0.0403047	0.286329	0.713	0.888	1
Taok1	0.012868	0.286128	0.289	0.475	1
Nfkbia	0.000734373	0.285798	0.365	0.601	1
Rbbp6	0.307873	0.285584	0.404	0.624	1
Aftph	0.0297371	0.284779	0.264	0.419	1
Atp2c1	0.00243268	0.284665	0.177	0.309	1
Etv5	0.0502065	0.283991	0.202	0.311	1
Helz	0.0123489	0.283879	0.191	0.313	1
Dmtf1	0.00527978	0.283214	0.16	0.272	1
Lpar6	0.128886	0.282369	0.194	0.28	1
Zfand6	0.000391709	0.282298	0.219	0.399	1
Uhrf2	0.000183561	0.282164	0.219	0.406	1
Uvrag	0.0343659	0.282115	0.222	0.347	1
Trio	0.00720611	0.281432	0.152	0.254	1
Bptf	0.0900504	0.281242	0.39	0.64	1
Rasal3	0.000636701	0.279639	0.191	0.345	1
Tor1b	0.0699097	0.279485	0.272	0.422	1
Zcchc6	0.0201213	0.278919	0.27	0.438	1
Sppl3	0.00156908	0.278581	0.169	0.298	1
BC017643	0.0273268	0.278388	0.163	0.256	1
Asxl2	0.00369982	0.278335	0.253	0.43	1
Ufl1	0.0174977	0.277893	0.191	0.305	1
Tbl1xr1	0.00386892	0.277868	0.219	0.369	1
Mark3	0.00324087	0.277329	0.199	0.341	1
Mga	0.000220715	0.276544	0.202	0.376	1
Tgoln1	0.0131533	0.275672	0.306	0.508	1
4933434E20Rik	0.000113673	0.274265	0.225	0.426	1
Naa35	0.00719827	0.274113	0.219	0.366	1
Pik3cd	0.00088133	0.273713	0.183	0.328	1
Ppp3ca	0.378928	0.273081	0.427	0.632	1
Nsd1	0.0609989	0.272886	0.326	0.525	1
Adam10	0.075136	0.272804	0.379	0.597	1
Rnf220	0.000181504	0.272653	0.157	0.302	1
Wbp1l	0.00522848	0.272261	0.185	0.314	1
Vps4b	9.27e-05	0.27215	0.228	0.431	1
Cux1	0.248546	0.271762	0.368	0.553	1
Adam15	0.0841757	0.271471	0.388	0.618	1
Hmgxb4	0.00969564	0.270954	0.154	0.255	1
Mob3c	0.042948	0.270785	0.177	0.272	1
Atf4	0.895358	0.270251	0.508	0.714	1
Pld4	0.0319174	0.269935	0.73	0.917	1
Clcn4	0.0591929	0.269546	0.171	0.26	1
Heatr5a	0.0002924	0.269354	0.138	0.264	1
Ogfrl1	0.0626864	0.268713	0.365	0.58	1
Tm9sf2	0.0129157	0.268069	0.354	0.587	1
Safb2	0.0157226	0.268022	0.337	0.557	1
Bach1	0.0170427	0.266593	0.281	0.455	1
Znrf2	0.000193306	0.266032	0.244	0.45	1
Tmem259	0.000403814	0.266015	0.219	0.4	1
Rsrc2	0.0919178	0.265761	0.376	0.587	1
Cnot4	0.00776593	0.265755	0.205	0.342	1
Tlr13	0.00433166	0.265424	0.194	0.324	1
Cdk13	0.0017848	0.264612	0.188	0.331	1
Adam17	0.21252	0.264217	0.36	0.541	1
Bhlhe41	0.0336702	0.263713	0.323	0.503	1
Thoc2	7.09e-06	0.263713	0.253	0.498	0.198421
Sgce	0.0611285	0.263703	0.171	0.255	1
Odf2	0.0040019	0.263686	0.174	0.297	1
Npnt	0.00427419	0.26355	0.258	0.422	1
Nfkbiz	0.000310181	0.263521	0.258	0.441	1
Rock2	0.106722	0.263024	0.376	0.595	1
Zswim6	0.00907863	0.262792	0.202	0.332	1
Il1a	0.0202963	0.262762	0.205	0.317	1
Ing1	0.0187249	0.262385	0.177	0.281	1
Upf2	0.00342709	0.262285	0.166	0.285	1
P2rx7	0.00153834	0.262275	0.154	0.277	1
Diaph2	0.00976107	0.26126	0.264	0.434	1
Tmcc1	0.0055323	0.260355	0.154	0.261	1
Med13	0.0107164	0.260004	0.219	0.358	1
Ier2	0.00406891	0.259593	0.427	0.678	1
Pbx2	0.00754591	0.259548	0.163	0.274	1
Nedd4	0.0860019	0.259418	0.295	0.419	1
Tnfrsf13b	0.0114095	0.258473	0.188	0.306	1
Nipbl	0.000669935	0.257983	0.284	0.507	1
Tifa	0.0544814	0.257126	0.171	0.261	1
Abcc5	0.0152626	0.256264	0.205	0.327	1
Tbc1d16	0.00537972	0.255852	0.225	0.375	1
Alox5ap	0.133729	0.255607	0.472	0.694	1
Fkbp5	0.000382996	0.25546	0.171	0.318	1
Usp24	0.000829863	0.255251	0.152	0.278	1
Cspp1	0.000628484	0.255068	0.18	0.324	1
Ankrd10	0.0150371	0.255025	0.154	0.25	1
Smg1	0.00444011	0.254421	0.267	0.451	1
Ptk2b	0.0035727	0.254351	0.171	0.295	1
Bcl10	0.0056976	0.254233	0.211	0.356	1
Mepce	0.0638907	0.25368	0.166	0.25	1
Rassf4	6.78e-06	0.253245	0.202	0.401	0.189784
Lst1	0.103501	0.253149	0.376	0.573	1
Gsdmd	0.000194642	0.253056	0.211	0.393	1
Clcn3	0.00251418	0.252766	0.171	0.298	1
Vps18	5.78e-05	0.251712	0.143	0.287	1
Pnn	0.0253584	0.250422	0.379	0.614	1
Slfn8	0.0415223	0.250077	0.222	0.334	1
Clic4	4.4e-21	-0.250274	0.112	0.436	1.23e-16
Gpx4	1.79e-10	-0.250374	0.525	0.845	5.01e-06
Nubp1	5.05e-19	-0.250381	0.157	0.499	1.41e-14
Dnajb11	3.47e-18	-0.250814	0.272	0.674	9.71e-14
Sptbn1	8.75e-15	-0.250996	0.14	0.406	2.45e-10
Sumo2	6.75e-08	-0.251087	0.598	0.891	0.001889
Susd6	3.17e-17	-0.251201	0.146	0.45	8.87e-13
Commd3	3.54e-19	-0.251224	0.208	0.58	9.92e-15
Ifi35	1.55e-21	-0.251334	0.14	0.488	4.35e-17
Psmg4	4.51e-22	-0.251441	0.115	0.454	1.26e-17
Ddx58	4.58e-16	-0.251498	0.067	0.298	1.28e-11
Cep83	4.81e-16	-0.251742	0.045	0.254	1.35e-11
Alyref	1.47e-16	-0.251853	0.239	0.598	4.1e-12
Cd274	9.82e-14	-0.251934	0.062	0.26	2.75e-09
Stra13	8.28e-22	-0.25335	0.177	0.559	2.32e-17
Chchd1	8.27e-20	-0.253825	0.202	0.582	2.32e-15
Snrpb	7.42e-12	-0.25419	0.441	0.8	2.08e-07
Thoc7	1.9e-21	-0.254317	0.138	0.484	5.33e-17
Bak1	2.66e-21	-0.254527	0.14	0.489	7.44e-17
Sri	2.65e-19	-0.254812	0.242	0.64	7.41e-15
Timm50	7.93e-21	-0.255022	0.121	0.448	2.22e-16
Pak1ip1	4.15e-19	-0.255036	0.163	0.5	1.16e-14
Psmc5	1.06e-17	-0.25509	0.264	0.665	2.96e-13
Rhoa	6.16e-13	-0.255722	0.562	0.926	1.73e-08
Snrpf	3.47e-12	-0.25577	0.416	0.795	9.71e-08
Nfxl1	9.91e-20	-0.256186	0.16	0.501	2.77e-15
Erh	1.06e-10	-0.256784	0.649	0.927	2.97e-06
Fcgrt	6.34e-17	-0.256846	0.138	0.431	1.77e-12
Rbms1	3.46e-16	-0.257283	0.205	0.534	9.68e-12
Hmgb1	1.11e-08	-0.257478	0.683	0.944	0.000312117
Psmd1	3.43e-19	-0.257531	0.211	0.588	9.59e-15
Eprs	3.56e-15	-0.257745	0.396	0.822	9.97e-11
Atp6v0e	3.55e-12	-0.257797	0.466	0.831	9.93e-08
mt-Co3	4.56e-16	-0.258811	1	0.999	1.28e-11
Znhit1	3.4e-20	-0.259145	0.09	0.384	9.52e-16
Agpat5	4.38e-20	-0.25934	0.118	0.435	1.23e-15
Soat1	9.38e-24	-0.260963	0.157	0.54	2.63e-19
Tmem256	7.63e-19	-0.261358	0.253	0.659	2.14e-14
Ostf1	3.03e-16	-0.261963	0.281	0.679	8.48e-12
Psmb1	7.18e-11	-0.262013	0.486	0.85	2.01e-06
Rhoc	1.31e-15	-0.262431	0.065	0.288	3.66e-11
Exosc3	2.84e-20	-0.262595	0.067	0.341	7.96e-16
Slc25a4	3.41e-13	-0.262633	0.435	0.811	9.56e-09
Daxx	8.94e-17	-0.262913	0.067	0.303	2.5e-12
Med28	1.12e-20	-0.263008	0.169	0.536	3.14e-16
Uchl5	9.21e-19	-0.263053	0.101	0.385	2.58e-14
Cd48	1.04e-19	-0.264511	0.177	0.528	2.9e-15
Isg20	5.82e-16	-0.264615	0.048	0.259	1.63e-11
Gclm	1.33e-13	-0.265116	0.101	0.326	3.73e-09
Rps10	7.91e-17	-0.265149	0.98	0.998	2.22e-12
Arf4	1.43e-16	-0.265285	0.272	0.664	3.99e-12
Atp13a2	1.27e-18	-0.265727	0.185	0.53	3.54e-14
Nceh1	1.59e-18	-0.2658	0.112	0.404	4.44e-14
Hk3	8.57e-22	-0.265969	0.087	0.393	2.4e-17
Myh10	2.76e-15	-0.26616	0.051	0.257	7.74e-11
Sec61g	5.38e-12	-0.266209	0.593	0.907	1.51e-07
Msn	5.49e-10	-0.26774	0.618	0.902	1.54e-05
H2-Q6	5.59e-11	-0.267837	0.419	0.75	1.57e-06
Bri3bp	8.42e-20	-0.268495	0.096	0.39	2.36e-15
Atp1b3	8.72e-16	-0.268836	0.357	0.781	2.44e-11
Tln1	2.1e-15	-0.268907	0.466	0.869	5.87e-11
Dhx58	1.76e-17	-0.269243	0.042	0.265	4.94e-13
Sec11c	8.46e-15	-0.269516	0.351	0.75	2.37e-10
Mrpl4	8.5e-25	-0.270065	0.056	0.363	2.38e-20
Cacybp	1.65e-18	-0.270229	0.261	0.653	4.61e-14
Ehd4	1.8e-21	-0.270777	0.25	0.675	5.04e-17
Ncbp2	1.96e-18	-0.271409	0.073	0.332	5.47e-14
Rhbdf2	9.02e-17	-0.271409	0.048	0.267	2.53e-12
Nans	9.61e-21	-0.27155	0.093	0.394	2.69e-16
Ptpn18	8.29e-14	-0.271743	0.41	0.787	2.32e-09
Pabpc1	9.52e-10	-0.272826	0.843	0.981	2.67e-05
Clptm1	5.22e-20	-0.273298	0.216	0.601	1.46e-15
Naca	1.76e-11	-0.273353	0.798	0.977	4.92e-07
Txnl1	2.08e-21	-0.273485	0.264	0.696	5.83e-17
Mrpl12	2.17e-17	-0.273635	0.272	0.669	6.07e-13
Ssna1	3.04e-21	-0.274511	0.107	0.422	8.52e-17
Zfos1	4.99e-17	-0.275085	0.298	0.679	1.4e-12
Ndufc2	2.71e-15	-0.275264	0.337	0.738	7.58e-11
App	2.3e-14	-0.275662	0.301	0.669	6.45e-10
Atp5g2	1.61e-13	-0.277836	0.669	0.942	4.51e-09
St13	1.58e-13	-0.277906	0.455	0.838	4.42e-09
Cox17	1.21e-19	-0.278708	0.199	0.573	3.38e-15
Mcm6	3.72e-17	-0.278962	0.11	0.382	1.04e-12
Ezh2	3.36e-18	-0.279167	0.09	0.358	9.42e-14
Mpeg1	3.96e-09	-0.279234	0.683	0.927	0.00011095
Manf	2.88e-10	-0.279637	0.531	0.85	8.08e-06
Mrpl30	2e-21	-0.280561	0.242	0.666	5.6e-17
Rpl23	2.69e-19	-0.28116	0.986	1	7.52e-15
Pdap1	4.22e-16	-0.281536	0.39	0.799	1.18e-11
Rpl21	6.7e-18	-0.282782	0.938	0.996	1.88e-13
Uqcrc2	6.28e-20	-0.283162	0.169	0.527	1.76e-15
Pno1	9.53e-18	-0.283392	0.081	0.339	2.67e-13
mt-Nd1	1.67e-16	-0.284075	0.966	0.995	4.69e-12
Ube2a	3.37e-21	-0.284161	0.132	0.473	9.44e-17
Utp3	1.09e-19	-0.284357	0.208	0.589	3.07e-15
Mrpl43	2.84e-21	-0.284614	0.169	0.538	7.95e-17
Ccnb2	9.28e-18	-0.285008	0.076	0.328	2.6e-13
Rpl35	6.08e-16	-0.285304	0.921	0.992	1.7e-11
Cuta	1.64e-20	-0.285371	0.216	0.607	4.59e-16
Tcp1	4.62e-15	-0.285461	0.388	0.804	1.29e-10
Mrpl52	1.29e-18	-0.285559	0.334	0.768	3.6e-14
Rab1a	8.17e-20	-0.286105	0.287	0.725	2.29e-15
Pa2g4	1.37e-20	-0.28647	0.219	0.613	3.84e-16
Eif3i	1.63e-17	-0.28682	0.301	0.702	4.57e-13
Dctn3	3.75e-20	-0.287344	0.177	0.542	1.05e-15
Dnajc13	1.88e-18	-0.287515	0.239	0.621	5.26e-14
Rab1b	2.5e-23	-0.287718	0.121	0.475	7e-19
Pgd	2.33e-14	-0.287777	0.309	0.695	6.53e-10
Ncf4	4.54e-18	-0.288319	0.191	0.533	1.27e-13
Gpi1	5.2e-19	-0.289266	0.295	0.707	1.46e-14
Nhp2	7.84e-19	-0.289444	0.309	0.72	2.19e-14
Rpl26	1.32e-16	-0.289811	0.952	0.996	3.7e-12
Snrpe	2.72e-18	-0.290055	0.357	0.786	7.62e-14
Atp6v0d1	8.76e-25	-0.290159	0.197	0.616	2.45e-20
Rpl10	3.02e-15	-0.290202	0.963	0.999	8.47e-11
Cpt1a	4.46e-20	-0.290576	0.039	0.283	1.25e-15
Ppib	1.1e-11	-0.290593	0.697	0.956	3.08e-07
Rpl12	3.9e-17	-0.290648	0.969	0.999	1.09e-12
Ubr4	1.13e-20	-0.29076	0.154	0.504	3.17e-16
Dpcd	1.79e-22	-0.290948	0.079	0.383	5.01e-18
Rpl13	3.6e-19	-0.291636	0.994	1	1.01e-14
Coq7	1.32e-21	-0.291722	0.081	0.381	3.7e-17
Ppa1	4.3e-20	-0.29179	0.171	0.524	1.2e-15
Rpl10a	1.01e-15	-0.291837	0.944	0.997	2.84e-11
Tmem258	5.01e-17	-0.292249	0.309	0.714	1.4e-12
Ap1s1	3e-22	-0.292345	0.154	0.521	8.39e-18
Vdac2	7.38e-12	-0.292385	0.497	0.847	2.07e-07
Efhd2	2.55e-14	-0.292909	0.64	0.94	7.15e-10
Snhg6	2.79e-19	-0.293433	0.079	0.351	7.82e-15
Ndufs2	2.1e-22	-0.293505	0.191	0.589	5.87e-18
Qsox1	2.12e-23	-0.294111	0.146	0.512	5.92e-19
Phyh	2.19e-18	-0.294138	0.048	0.283	6.14e-14
Bola2	1.22e-17	-0.295208	0.315	0.745	3.41e-13
Nudc	2.04e-14	-0.295267	0.371	0.764	5.7e-10
Asna1	3.02e-23	-0.295441	0.112	0.452	8.44e-19
Tomm22	2.55e-23	-0.295662	0.11	0.454	7.15e-19
Nsmce1	3.9e-22	-0.29571	0.09	0.398	1.09e-17
Tmem9b	1.45e-20	-0.295855	0.124	0.442	4.06e-16
Hn1	4.54e-12	-0.296046	0.461	0.82	1.27e-07
Anxa3	3.67e-17	-0.29631	0.315	0.714	1.03e-12
Cmc1	1.1e-23	-0.296596	0.07	0.379	3.07e-19
Pml	6.65e-18	-0.296773	0.053	0.289	1.86e-13
Psat1	1.23e-20	-0.297237	0.183	0.55	3.44e-16
2025-09-02	5.06e-17	-0.297385	0.281	0.684	1.42e-12
Eif3c	1.57e-13	-0.297656	0.447	0.847	4.4e-09
Coa3	1.4e-22	-0.297812	0.202	0.619	3.93e-18
Rps13	1.56e-15	-0.297967	0.952	0.997	4.36e-11
Map1lc3b	1.04e-20	-0.298132	0.272	0.696	2.92e-16
Rrp1	4.89e-21	-0.298227	0.261	0.692	1.37e-16
Rps12	2.09e-21	-0.298235	0.989	1	5.85e-17
Cdk1	3.61e-21	-0.298471	0.157	0.505	1.01e-16
Rrm1	6.86e-19	-0.298881	0.096	0.377	1.92e-14
AI413582	2.32e-20	-0.299283	0.11	0.418	6.49e-16
Rpl8	1.24e-17	-0.299668	0.975	0.998	3.47e-13
Ufc1	4.11e-22	-0.300278	0.177	0.558	1.15e-17
Tap1	1.27e-16	-0.300286	0.32	0.714	3.56e-12
Ndufb11	5.44e-18	-0.300356	0.303	0.722	1.52e-13
Vamp8	5.92e-14	-0.300506	0.444	0.824	1.66e-09
Sod2	3.57e-20	-0.301253	0.194	0.561	9.99e-16
Cnp	1.96e-18	-0.30131	0.059	0.304	5.48e-14
Rps24	1.61e-17	-0.301678	0.983	0.999	4.51e-13
Rap2b	3.07e-22	-0.302727	0.081	0.384	8.59e-18
Cxcl16	6.87e-13	-0.302792	0.275	0.591	1.92e-08
Ifi44	4.81e-15	-0.302904	0.053	0.259	1.35e-10
Hip1	6.52e-21	-0.302908	0.051	0.315	1.83e-16
Blvrb	3.16e-18	-0.303251	0.143	0.449	8.85e-14
Phb2	7.84e-19	-0.303853	0.292	0.711	2.19e-14
Herc6	4.56e-18	-0.304198	0.096	0.364	1.28e-13
Il18	1.24e-21	-0.304461	0.062	0.345	3.46e-17
Gbp3	8.9e-21	-0.30534	0.104	0.41	2.49e-16
Mrpl17	6.48e-24	-0.306063	0.191	0.599	1.81e-19
Ndufa13	9.97e-14	-0.306665	0.455	0.849	2.79e-09
Rpl5	7.18e-16	-0.306845	0.904	0.994	2.01e-11
Snx6	4.13e-20	-0.30714	0.306	0.733	1.16e-15
Plekho2	3.75e-23	-0.30815	0.065	0.359	1.05e-18
Cryba4	1.97e-17	-0.308195	0.14	0.437	5.5e-13
Mrps21	2.84e-22	-0.308587	0.177	0.565	7.95e-18
Ifih1	1.69e-21	-0.309251	0.056	0.33	4.73e-17
Cox6c	8.93e-14	-0.309557	0.601	0.913	2.5e-09
Capns1	1.16e-18	-0.310109	0.326	0.755	3.24e-14
Ndufa8	5.78e-18	-0.3102	0.309	0.725	1.62e-13
Ptms	4.18e-11	-0.310693	0.579	0.901	1.17e-06
Zcrb1	2.33e-24	-0.310896	0.23	0.666	6.52e-20
Serbp1	2.84e-14	-0.311907	0.744	0.97	7.95e-10
Msrb1	1.72e-20	-0.312133	0.07	0.346	4.82e-16
Mrpl42	2.39e-22	-0.312344	0.199	0.597	6.69e-18
Slc48a1	9.78e-20	-0.312495	0.042	0.284	2.74e-15
Mrpl33	5.68e-18	-0.312567	0.287	0.689	1.59e-13
mt-Atp6	1.69e-20	-0.313011	1	1	4.73e-16
Slc35b1	1.12e-22	-0.313298	0.132	0.487	3.12e-18
Parp14	7.93e-16	-0.313503	0.256	0.605	2.22e-11
Dynlrb1	1.49e-26	-0.314542	0.191	0.627	4.18e-22
Abracl	7.08e-20	-0.314854	0.256	0.669	1.98e-15
Rpl17	4.42e-18	-0.315282	0.969	0.999	1.24e-13
Uqcrb	3.09e-17	-0.315334	0.368	0.775	8.65e-13
Rps11	8.08e-20	-0.315735	0.963	0.999	2.26e-15
Atp6v1d	1.31e-22	-0.315774	0.152	0.521	3.66e-18
Pgam1	2.48e-12	-0.315882	0.492	0.831	6.93e-08
Etf1	2.29e-21	-0.316673	0.222	0.622	6.42e-17
Creld2	8.6e-23	-0.317196	0.118	0.45	2.41e-18
Itgal	5.59e-22	-0.317306	0.025	0.272	1.57e-17
Ssr2	4.46e-14	-0.317319	0.41	0.8	1.25e-09
Ctse	4.76e-18	-0.319164	0.039	0.261	1.33e-13
H2afy	6.89e-14	-0.319905	0.472	0.841	1.93e-09
Glipr1	4.06e-19	-0.319994	0.073	0.338	1.14e-14
Hspa8	2.11e-16	-0.320502	0.91	0.996	5.91e-12
Nme1	5.82e-12	-0.320603	0.525	0.873	1.63e-07
Eif1ad	1.67e-20	-0.320857	0.225	0.61	4.67e-16
Eef1a1	8.49e-25	-0.321034	0.992	0.999	2.38e-20
Uqcrc1	5.97e-22	-0.321309	0.205	0.606	1.67e-17
Lamtor2	1.48e-20	-0.321545	0.244	0.645	4.16e-16
Psmb5	4.07e-18	-0.321748	0.348	0.778	1.14e-13
Pin1	1.29e-22	-0.322626	0.18	0.57	3.62e-18
Rpl15	1.78e-14	-0.322697	0.663	0.933	4.99e-10
Cuedc2	5.4e-21	-0.322827	0.222	0.621	1.51e-16
Uap1l1	4.24e-22	-0.323078	0.065	0.353	1.19e-17
Cox7c	4.75e-17	-0.32322	0.615	0.936	1.33e-12
Pgap2	1.87e-25	-0.323595	0.104	0.455	5.24e-21
Cd300lf	3.01e-20	-0.324651	0.323	0.754	8.44e-16
Iqgap1	3.58e-22	-0.325012	0.121	0.454	1e-17
Psmc3	1.6e-19	-0.32512	0.292	0.711	4.49e-15
Hnrnpab	6.51e-11	-0.325257	0.581	0.892	1.82e-06
Rpl28	3.1e-22	-0.325327	0.969	0.998	8.67e-18
Setd8	4.05e-25	-0.325572	0.199	0.626	1.13e-20
Ndufs5	6.3e-17	-0.325669	0.331	0.741	1.76e-12
Hsp90ab1	2.09e-21	-0.326001	0.986	0.999	5.84e-17
Uqcc2	6.69e-20	-0.326014	0.334	0.764	1.87e-15
Spcs2	1.69e-15	-0.326027	0.497	0.884	4.73e-11
Vdac3	1.33e-23	-0.32623	0.205	0.627	3.73e-19
Scn1b	7.64e-23	-0.327376	0.093	0.411	2.14e-18
Fam162a	2.16e-22	-0.328128	0.107	0.434	6.05e-18
Rps17	2.97e-18	-0.328378	0.913	0.993	8.3e-14
Atp5h	7.86e-15	-0.328549	0.553	0.901	2.2e-10
Gyg	4.76e-23	-0.329329	0.093	0.413	1.33e-18
Ndufa11	3.55e-25	-0.329635	0.202	0.63	9.94e-21
Atpif1	8.84e-18	-0.330747	0.469	0.858	2.47e-13
Gm10709	1.52e-14	-0.331272	0.537	0.89	4.24e-10
Ptma	2.9e-14	-0.331537	0.955	0.999	8.12e-10
Npc2	2.1e-12	-0.331728	0.846	0.986	5.89e-08
Sys1	6.95e-21	-0.331963	0.264	0.692	1.95e-16
Eif3k	1.28e-17	-0.332001	0.376	0.786	3.59e-13
Srp9	1.52e-22	-0.332411	0.169	0.547	4.25e-18
Aurkb	1.49e-15	-0.333863	0.051	0.256	4.17e-11
Coro1a	1.29e-13	-0.334533	0.587	0.901	3.62e-09
Rpl22l1	2.64e-12	-0.334743	0.522	0.875	7.39e-08
Hsbp1	1.26e-16	-0.335602	0.354	0.767	3.53e-12
Coa5	1.52e-22	-0.336121	0.166	0.536	4.27e-18
Ndufs4	9.9e-27	-0.336416	0.126	0.513	2.77e-22
Psma3	5.98e-17	-0.338084	0.385	0.804	1.67e-12
Nrp2	9.34e-22	-0.338169	0.132	0.469	2.61e-17
Ndufa12	3.24e-23	-0.338225	0.213	0.633	9.06e-19
Tbcb	7.52e-24	-0.338266	0.213	0.643	2.1e-19
Cyc1	1.2e-19	-0.338311	0.233	0.622	3.35e-15
Ndufa10	1.42e-21	-0.339029	0.233	0.645	3.99e-17
Lamtor1	4.79e-18	-0.339082	0.337	0.757	1.34e-13
Txnrd1	1.15e-20	-0.339236	0.16	0.514	3.22e-16
Mrps18c	3.48e-25	-0.339829	0.11	0.466	9.74e-21
Rab32	2.37e-23	-0.340143	0.081	0.395	6.65e-19
1110008F13Rik	1.89e-17	-0.340469	0.39	0.8	5.3e-13
Coro1c	6.28e-25	-0.340575	0.115	0.474	1.76e-20
Rps28	3.03e-19	-0.340601	0.955	0.998	8.49e-15
Tomm7	9.45e-20	-0.340827	0.376	0.802	2.65e-15
Eef2	2.13e-15	-0.341207	0.806	0.984	5.97e-11
Aif1	2.12e-11	-0.341844	0.792	0.961	5.95e-07
Eno1	5.39e-16	-0.341862	0.402	0.786	1.51e-11
Rab5c	1.79e-19	-0.34269	0.348	0.781	5.02e-15
Ppp1r14b	8.18e-15	-0.34316	0.626	0.923	2.29e-10
Ywhab	6.07e-16	-0.343218	0.416	0.822	1.7e-11
Psmc4	6.34e-21	-0.343559	0.191	0.569	1.78e-16
Trim12a	5.71e-21	-0.343666	0.065	0.34	1.6e-16
2700060E02Rik	6.31e-21	-0.343746	0.337	0.782	1.77e-16
Pfdn1	1.68e-20	-0.344828	0.216	0.61	4.7e-16
Arpc5	3.29e-18	-0.345145	0.365	0.784	9.21e-14
Nedd8	5.98e-16	-0.345432	0.494	0.879	1.67e-11
Znfx1	2.51e-20	-0.345614	0.188	0.543	7.03e-16
Sp140	1.34e-21	-0.345722	0.087	0.39	3.74e-17
Ssu72	4.29e-24	-0.34625	0.211	0.629	1.2e-19
Rangap1	2.89e-22	-0.346282	0.124	0.454	8.1e-18
Rpl3	2.89e-20	-0.346476	0.941	0.994	8.08e-16
Clic1	1.86e-16	-0.346802	0.691	0.949	5.21e-12
Mrps36	8.09e-27	-0.347675	0.098	0.46	2.26e-22
Glrx	1.31e-24	-0.347677	0.11	0.456	3.67e-20
Abhd17a	1.11e-24	-0.347948	0.132	0.502	3.12e-20
Eif3a	2.3e-16	-0.348014	0.565	0.923	6.45e-12
Ms4a6d	8.75e-17	-0.348953	0.275	0.635	2.45e-12
Tkt	2.06e-18	-0.351781	0.382	0.801	5.78e-14
Neat1	3.92e-14	-0.352085	0.382	0.739	1.1e-09
Snrpd1	2.72e-18	-0.35295	0.331	0.743	7.61e-14
Lmnb1	8.99e-24	-0.353232	0.118	0.461	2.52e-19
Rap1b	3.14e-14	-0.353437	0.528	0.879	8.79e-10
Pkm	4.7e-16	-0.354828	0.702	0.955	1.32e-11
Mfsd1	3.64e-22	-0.355461	0.225	0.637	1.02e-17
Scand1	3.72e-19	-0.356668	0.32	0.737	1.04e-14
Uqcrq	2.56e-15	-0.356672	0.576	0.906	7.16e-11
Dnajc15	9.25e-26	-0.357067	0.101	0.456	2.59e-21
Arl6ip4	2.99e-25	-0.357822	0.163	0.563	8.38e-21
Rpl27a	3.46e-25	-0.358085	0.98	0.998	9.7e-21
Syngr1	3e-18	-0.358367	0.402	0.789	8.41e-14
2025-03-05	7.28e-24	-0.358631	0.219	0.643	2.04e-19
Capza1	1.06e-19	-0.359064	0.264	0.678	2.97e-15
Atp6v1a	1.8e-25	-0.35976	0.174	0.583	5.03e-21
Psma6	6.71e-22	-0.360036	0.264	0.692	1.88e-17
Pgls	1.2e-19	-0.360112	0.419	0.836	3.36e-15
Rpl7a	6.9e-21	-0.360204	0.882	0.992	1.93e-16
Rpl11	1.74e-24	-0.3604	0.98	0.999	4.87e-20
Il4ra	3.29e-18	-0.360659	0.225	0.586	9.21e-14
Gm26917	4.85e-16	-0.361234	0.435	0.807	1.36e-11
Rpl13a	1.33e-23	-0.361647	0.986	1	3.73e-19
Rpl9	5.73e-26	-0.362183	0.961	0.998	1.6e-21
Cox14	9.1e-25	-0.362884	0.177	0.586	2.55e-20
Arpp19	1.2e-25	-0.363207	0.244	0.712	3.35e-21
Atp6v1f	5.63e-17	-0.363265	0.399	0.81	1.58e-12
Tmsb10	4.26e-17	-0.363431	0.404	0.794	1.19e-12
Mbd2	2.03e-24	-0.363922	0.174	0.573	5.68e-20
Samhd1	5.83e-18	-0.363937	0.323	0.724	1.63e-13
Psma1	3.21e-26	-0.364162	0.272	0.745	8.99e-22
Rps7	1.34e-21	-0.364272	0.961	0.998	3.76e-17
Uqcr11	6.1e-21	-0.365826	0.357	0.812	1.71e-16
Myeov2	8.24e-24	-0.367143	0.258	0.705	2.31e-19
Stat1	1.53e-18	-0.368423	0.438	0.851	4.29e-14
Rps6	1.48e-21	-0.368424	0.893	0.993	4.15e-17
Ndufa3	2.2e-26	-0.368747	0.188	0.614	6.16e-22
Lsm2	1.39e-23	-0.368888	0.149	0.519	3.89e-19
Atp5b	3.19e-19	-0.368915	0.64	0.965	8.92e-15
Gng12	2.81e-26	-0.36916	0.185	0.606	7.86e-22
Tubb4b	3.38e-18	-0.370939	0.264	0.628	9.47e-14
Cox6b1	3.68e-17	-0.371221	0.475	0.87	1.03e-12
Ube2m	6.97e-23	-0.371653	0.236	0.662	1.95e-18
Vps13c	7.29e-25	-0.37195	0.073	0.392	2.04e-20
Tmpo	5.73e-16	-0.372572	0.287	0.634	1.6e-11
Irgm1	1.66e-25	-0.372771	0.177	0.581	4.65e-21
Tor3a	4.65e-20	-0.373093	0.219	0.593	1.3e-15
Ethe1	3.83e-26	-0.373124	0.076	0.406	1.07e-21
Tmem106a	2.62e-24	-0.373286	0.062	0.364	7.34e-20
Hnrnpa1	7.11e-17	-0.373315	0.5	0.876	1.99e-12
2700029M09Rik	1.33e-24	-0.37352	0.146	0.521	3.74e-20
Rpl6	6.9e-22	-0.373739	0.947	0.997	1.93e-17
Cd47	2.38e-18	-0.374209	0.379	0.788	6.68e-14
Fundc2	8.97e-23	-0.374549	0.14	0.496	2.51e-18
Pmf1	5.22e-24	-0.374917	0.067	0.374	1.46e-19
Gba	3.14e-25	-0.376041	0.135	0.511	8.78e-21
Ndufc1	2.36e-24	-0.376669	0.264	0.718	6.61e-20
Txn1	1.16e-17	-0.376731	0.57	0.907	3.24e-13
Abcg1	1.28e-21	-0.37746	0.171	0.526	3.57e-17
Gnb2l1	7.42e-24	-0.377905	0.958	0.996	2.08e-19
Atp5a1	1.25e-18	-0.378955	0.567	0.919	3.51e-14
Etfb	2.29e-25	-0.380777	0.199	0.623	6.41e-21
Cpd	7.49e-18	-0.380823	0.309	0.694	2.1e-13
Rbx1	8.55e-19	-0.381157	0.385	0.812	2.39e-14
Nupr1	4.54e-22	-0.381401	0.138	0.481	1.27e-17
Oas2	3.92e-21	-0.381922	0.025	0.265	1.1e-16
Csf2rb	3.06e-23	-0.382931	0.289	0.718	8.55e-19
C3ar1	4.63e-17	-0.383476	0.256	0.601	1.3e-12
Apobec1	2.84e-23	-0.384918	0.199	0.581	7.94e-19
Ndufb5	8.64e-25	-0.385223	0.27	0.731	2.42e-20
Cwc15	3.59e-25	-0.385569	0.205	0.633	1.01e-20
Ndufab1	2.75e-23	-0.385741	0.301	0.761	7.7e-19
Pomp	5.22e-18	-0.386082	0.559	0.923	1.46e-13
Myo5a	7.07e-26	-0.386692	0.059	0.374	1.98e-21
Timp2	2.28e-10	-0.386921	0.573	0.867	6.38e-06
Bri3	3.99e-17	-0.387594	0.559	0.901	1.12e-12
Dtnbp1	1.25e-26	-0.387913	0.121	0.501	3.49e-22
Cks1b	1.17e-18	-0.389382	0.25	0.606	3.28e-14
Aurkaip1	1.64e-21	-0.389505	0.222	0.621	4.6e-17
Rpl31	2.74e-20	-0.389584	0.784	0.974	7.66e-16
Edf1	1.49e-20	-0.390357	0.329	0.772	4.16e-16
Fkbp2	8.06e-23	-0.390427	0.289	0.735	2.26e-18
Slfn5	1.31e-18	-0.390762	0.051	0.289	3.67e-14
Mapkapk2	9.08e-27	-0.393098	0.163	0.574	2.54e-22
Chd4	1.25e-20	-0.393465	0.449	0.874	3.51e-16
Rpl18	1.61e-26	-0.393865	0.921	0.995	4.5e-22
Atp5e	1.51e-18	-0.395376	0.61	0.922	4.23e-14
Hmmr	8.39e-16	-0.396285	0.059	0.273	2.35e-11
Ubl5	1.44e-17	-0.396397	0.379	0.788	4.02e-13
Chmp2a	1.06e-24	-0.398062	0.216	0.642	2.96e-20
Capzb	6.85e-18	-0.398694	0.452	0.86	1.92e-13
Snrpd2	1.77e-20	-0.39936	0.379	0.815	4.96e-16
Btf3	1.51e-19	-0.399951	0.713	0.96	4.22e-15
Tubb5	1.26e-13	-0.400377	0.742	0.964	3.53e-09
Rps5	1.85e-26	-0.401606	0.958	0.997	5.18e-22
Rps27a	2.93e-32	-0.402023	0.975	1	8.19e-28
Treml2	2.58e-23	-0.402221	0.053	0.34	7.23e-19
Ndufs6	5e-24	-0.403581	0.275	0.735	1.4e-19
Svbp	1.59e-29	-0.403676	0.154	0.583	4.45e-25
Ndufs8	2.34e-30	-0.403757	0.171	0.617	6.55e-26
Gbp4	5.96e-21	-0.404809	0.045	0.3	1.67e-16
Rps18	2.06e-21	-0.40646	0.944	0.997	5.76e-17
Ranbp1	1.26e-17	-0.40665	0.506	0.883	3.53e-13
Tmem160	1.32e-23	-0.407098	0.264	0.702	3.7e-19
Nampt	2.02e-26	-0.408082	0.146	0.54	5.65e-22
Gbp5	7.68e-19	-0.408609	0.053	0.295	2.15e-14
mt-Co1	1.92e-27	-0.409031	0.997	1	5.38e-23
Hint1	6.07e-21	-0.409098	0.73	0.968	1.7e-16
Lsm12	9.97e-25	-0.410495	0.228	0.66	2.79e-20
Ube2l6	3.57e-25	-0.41051	0.045	0.34	1e-20
Rwdd1	1.04e-28	-0.41092	0.169	0.595	2.92e-24
Romo1	3.81e-26	-0.410999	0.242	0.693	1.07e-21
Rpl36al	2.76e-19	-0.411946	0.683	0.948	7.73e-15
Dbi	1.24e-24	-0.412049	0.247	0.682	3.47e-20
Ncl	1.74e-18	-0.412065	0.778	0.977	4.87e-14
Ssr4	8.04e-17	-0.412839	0.649	0.944	2.25e-12
Mrpl20	9.45e-26	-0.41308	0.228	0.663	2.65e-21
Arpc4	2.87e-20	-0.41397	0.404	0.825	8.02e-16
Denr	2.39e-22	-0.414925	0.365	0.817	6.7e-18
Drap1	8.37e-23	-0.415703	0.312	0.758	2.34e-18
Banf1	1.59e-20	-0.416016	0.365	0.784	4.44e-16
Ppia	3.78e-29	-0.416048	0.963	0.999	1.06e-24
Taf10	5.78e-26	-0.416746	0.275	0.739	1.62e-21
Hspe1	9.77e-19	-0.417091	0.643	0.949	2.74e-14
H3f3a	7.17e-20	-0.417336	0.736	0.958	2.01e-15
Atp5c1	1.65e-19	-0.419161	0.444	0.856	4.62e-15
mt-Co2	5.92e-30	-0.420019	1	0.999	1.66e-25
Rps3	7.26e-31	-0.422096	0.941	0.996	2.03e-26
Eef1g	2.03e-20	-0.42237	0.711	0.973	5.68e-16
Acadl	4.56e-30	-0.424652	0.048	0.388	1.28e-25
Rps15a	1.26e-29	-0.424995	0.958	0.997	3.53e-25
Actr3	7.09e-22	-0.425798	0.441	0.874	1.98e-17
Cox4i1	9.82e-25	-0.426948	0.885	0.992	2.75e-20
M6pr	3.96e-26	-0.427095	0.315	0.786	1.11e-21
Hist1h1b	1.23e-14	-0.427386	0.087	0.307	3.43e-10
Oas1a	3.95e-26	-0.427897	0.025	0.31	1.11e-21
Tomm20	9.84e-19	-0.429655	0.624	0.927	2.75e-14
Cdca8	6.06e-21	-0.43083	0.087	0.374	1.7e-16
Sfxn1	9.32e-27	-0.431526	0.146	0.539	2.61e-22
Rnh1	3.61e-24	-0.431682	0.25	0.686	1.01e-19
Cyba	4.19e-17	-0.431685	0.809	0.989	1.17e-12
Mpp1	1.05e-24	-0.43179	0.031	0.308	2.93e-20
Tpr	1.77e-24	-0.432048	0.404	0.846	4.96e-20
Npl	1.45e-26	-0.432261	0.104	0.462	4.07e-22
Ost4	6.16e-26	-0.432401	0.216	0.658	1.73e-21
Emilin2	8.6e-31	-0.432848	0.028	0.352	2.41e-26
Psmb2	6.46e-23	-0.433196	0.306	0.752	1.81e-18
Fcer1g	1.81e-17	-0.434067	0.916	0.995	5.07e-13
Mrpl57	3.28e-28	-0.434233	0.166	0.587	9.19e-24
Hpse	1.24e-22	-0.435341	0.022	0.271	3.47e-18
Rpl14	1.95e-27	-0.437149	0.907	0.997	5.45e-23
Tpi1	3.25e-21	-0.437994	0.357	0.782	9.09e-17
Necap2	3.54e-31	-0.439146	0.177	0.624	9.92e-27
Pitpna	1.4e-26	-0.439701	0.25	0.712	3.92e-22
Nrp1	9.71e-26	-0.439849	0.258	0.703	2.72e-21
Hist1h2ae	2.09e-16	-0.440327	0.053	0.269	5.85e-12
Axl	6.78e-24	-0.440575	0.197	0.589	1.9e-19
Rps16	3.83e-33	-0.441663	0.961	0.997	1.07e-28
Psma2	1.14e-22	-0.441688	0.402	0.838	3.18e-18
Smc4	1.48e-20	-0.44218	0.152	0.477	4.15e-16
Ndufb7	3.28e-25	-0.443108	0.312	0.777	9.17e-21
Clta	8.89e-23	-0.444731	0.764	0.968	2.49e-18
Mrpl54	1.61e-27	-0.445246	0.149	0.55	4.52e-23
Park7	6.07e-23	-0.446503	0.371	0.823	1.7e-18
Hmgn1	3.42e-20	-0.446921	0.534	0.895	9.57e-16
Ifi202b	6.96e-26	-0.447363	0.191	0.599	1.95e-21
Sh3bgrl3	6.4e-23	-0.447759	0.458	0.875	1.79e-18
Cox7a2	3.21e-22	-0.447772	0.404	0.834	8.98e-18
Parp9	2.62e-29	-0.448327	0.107	0.497	7.34e-25
Rpl19	1.87e-38	-0.449865	0.978	1	5.24e-34
Apoe	0.000322895	-0.450319	0.803	0.921	1
Psmb10	3.79e-22	-0.451379	0.329	0.775	1.06e-17
Rplp0	6.23e-32	-0.451509	0.933	0.994	1.74e-27
Mrps24	1.12e-27	-0.452987	0.222	0.677	3.15e-23
Atp5f1	5.71e-23	-0.454644	0.486	0.889	1.6e-18
Igtp	1.33e-22	-0.454736	0.124	0.454	3.73e-18
Slirp	5.58e-28	-0.455796	0.18	0.607	1.56e-23
Slc25a5	7.97e-21	-0.455829	0.632	0.951	2.23e-16
Gm8730	9.04e-20	-0.456007	0.497	0.901	2.53e-15
Taldo1	1.13e-26	-0.45618	0.298	0.762	3.15e-22
Psmd8	3.8e-23	-0.456217	0.303	0.742	1.06e-18
Rpl24	9.28e-32	-0.456329	0.924	0.994	2.6e-27
Prc1	3.05e-14	-0.456529	0.098	0.318	8.54e-10
Ifi47	4.02e-24	-0.456723	0.008	0.257	1.13e-19
Incenp	7.84e-23	-0.459242	0.09	0.4	2.19e-18
Srgn	5.15e-20	-0.462189	0.354	0.755	1.44e-15
Aes	2.1e-24	-0.463181	0.303	0.759	5.89e-20
Ptpn1	1.16e-22	-0.463754	0.48	0.894	3.24e-18
Trim30a	3.25e-25	-0.464417	0.382	0.828	9.11e-21
Shfm1	2.88e-21	-0.464928	0.497	0.883	8.06e-17
Psmb9	2.35e-22	-0.465711	0.343	0.772	6.57e-18
Cycs	1.16e-28	-0.466265	0.284	0.761	3.25e-24
Glrx3	9.19e-29	-0.467243	0.16	0.584	2.57e-24
Psmb3	3.98e-23	-0.467403	0.368	0.815	1.11e-18
Calr	1.61e-20	-0.467431	0.865	0.989	4.51e-16
Uqcr10	1.01e-25	-0.467622	0.399	0.862	2.81e-21
Srp14	1.76e-23	-0.468717	0.357	0.807	4.92e-19
Il18bp	7.78e-24	-0.470195	0.053	0.34	2.18e-19
Myl12a	1.37e-23	-0.47027	0.374	0.824	3.83e-19
Rpl4	1.8e-25	-0.470508	0.812	0.983	5.04e-21
Lsm4	3.75e-26	-0.470931	0.267	0.725	1.05e-21
Oaz1	9.13e-27	-0.470957	0.719	0.968	2.56e-22
Usp18	2.43e-19	-0.471158	0.07	0.329	6.82e-15
Tuba1b	1.46e-23	-0.471263	0.694	0.961	4.1e-19
Ppp1ca	4.03e-24	-0.473335	0.483	0.881	1.13e-19
Stat2	5.53e-26	-0.473796	0.126	0.495	1.55e-21
Ndufb9	2.61e-22	-0.47451	0.461	0.869	7.29e-18
Rpl41	1.82e-42	-0.47502	0.983	1	5.1e-38
Cox7b	8.96e-27	-0.475702	0.376	0.846	2.51e-22
Cndp2	1.93e-28	-0.478706	0.199	0.637	5.4e-24
Sdcbp	4.21e-24	-0.47905	0.407	0.85	1.18e-19
Psma7	6.63e-26	-0.479282	0.556	0.938	1.86e-21
Cebpb	2.22e-23	-0.480806	0.452	0.877	6.21e-19
Ccl6	7.02e-18	-0.481531	0.199	0.529	1.97e-13
Atp5o	3.38e-24	-0.482107	0.368	0.816	9.47e-20
Tpx2	2.03e-20	-0.482319	0.062	0.325	5.69e-16
Cdca3	4.47e-25	-0.483017	0.034	0.317	1.25e-20
Arpc3	6.79e-23	-0.484071	0.427	0.848	1.9e-18
Rpsa	9.54e-41	-0.485145	0.963	0.998	2.67e-36
Pla2g16	8.46e-27	-0.485236	0.09	0.44	2.37e-22
Slc25a3	1.05e-20	-0.487692	0.562	0.922	2.93e-16
Atp5k	1.23e-30	-0.48794	0.292	0.782	3.45e-26
Snx2	3.96e-27	-0.488056	0.23	0.679	1.11e-22
Il2rg	4.63e-24	-0.488085	0.059	0.353	1.3e-19
Aldh2	5.6e-29	-0.48821	0.11	0.492	1.57e-24
Myl6	1.74e-21	-0.493978	0.534	0.913	4.88e-17
Ndufs3	7.9e-31	-0.493983	0.16	0.599	2.21e-26
Rpl32	2.37e-41	-0.494025	0.972	1	6.65e-37
Rps20	1.59e-36	-0.494863	0.966	0.999	4.45e-32
Phf11d	9.09e-25	-0.495259	0.087	0.413	2.54e-20
Ms4a6b	3.99e-25	-0.495267	0.242	0.653	1.12e-20
Grn	7.82e-24	-0.495444	0.924	0.99	2.19e-19
Atox1	5.84e-26	-0.49676	0.427	0.871	1.63e-21
Ndufa4	1.02e-23	-0.498789	0.449	0.868	2.86e-19
Hmgn2	1.33e-27	-0.499085	0.253	0.692	3.74e-23
Eif2ak2	1.39e-25	-0.501112	0.242	0.675	3.9e-21
Pyhin1	6.67e-23	-0.501912	0.022	0.275	1.87e-18
Fam96a	2.01e-30	-0.502126	0.197	0.658	5.62e-26
Psma5	7.14e-28	-0.502736	0.315	0.793	2e-23
Lgals1	4.84e-20	-0.504272	0.739	0.959	1.36e-15
Anp32b	1.29e-21	-0.504534	0.472	0.864	3.6e-17
Dynll1	4.61e-23	-0.505018	0.402	0.82	1.29e-18
Epsti1	4.42e-25	-0.508583	0.143	0.515	1.24e-20
Timm13	7.1e-28	-0.509809	0.36	0.825	1.99e-23
Smdt1	3.29e-33	-0.510573	0.278	0.788	9.22e-29
Atp5j2	1.35e-23	-0.511206	0.508	0.9	3.78e-19
Lgals9	2.11e-28	-0.511602	0.309	0.777	5.9e-24
Minos1	5.37e-27	-0.511612	0.329	0.793	1.5e-22
Psma4	7.85e-30	-0.51229	0.348	0.825	2.2e-25
Gm10260	1.21e-22	-0.51331	0.385	0.804	3.39e-18
Ube2c	1.15e-17	-0.515133	0.174	0.476	3.23e-13
Stmn1	1.67e-25	-0.516287	0.143	0.512	4.66e-21
Gnai2	7.2e-28	-0.516484	0.747	0.97	2.02e-23
Aldoa	2.11e-22	-0.518167	0.435	0.859	5.9e-18
Eif5a	2.01e-25	-0.518218	0.702	0.971	5.63e-21
Gbp2	2.42e-29	-0.518821	0.14	0.548	6.77e-25
Xaf1	1.33e-32	-0.522402	0.166	0.621	3.71e-28
2010107E04Rik	1.59e-27	-0.522934	0.281	0.743	4.44e-23
Chchd2	2.68e-27	-0.523723	0.713	0.965	7.49e-23
Ndufv3	2.84e-35	-0.523969	0.194	0.685	7.94e-31
Tmem14c	9.35e-31	-0.525858	0.36	0.843	2.62e-26
Gng5	2.52e-27	-0.526852	0.646	0.946	7.06e-23
Mrpl51	2.47e-32	-0.528186	0.149	0.589	6.91e-28
Fis1	3.24e-28	-0.529814	0.258	0.712	9.06e-24
Bcl2a1a	4.55e-26	-0.530211	0.126	0.489	1.27e-21
Mx1	9.33e-19	-0.531083	0.037	0.261	2.61e-14
Cenpe	4.02e-20	-0.531913	0.07	0.334	1.12e-15
Ap2s1	7.31e-29	-0.537936	0.258	0.737	2.05e-24
Actg1	9.58e-36	-0.538156	0.919	0.998	2.68e-31
H2-T22	7.47e-32	-0.539136	0.149	0.578	2.09e-27
Ran	1.05e-26	-0.542037	0.601	0.944	2.94e-22
Fcgr2b	7.48e-30	-0.542549	0.239	0.69	2.09e-25
Atp5j	9.9e-28	-0.543311	0.469	0.89	2.77e-23
Birc5	1.1e-21	-0.543981	0.152	0.477	3.09e-17
Ctsz	6.61e-30	-0.546203	0.935	0.999	1.85e-25
Psmb6	1.97e-26	-0.5465	0.402	0.854	5.52e-22
Parp12	8.21e-35	-0.548751	0.087	0.502	2.3e-30
Cd36	4.01e-33	-0.551499	0.053	0.422	1.12e-28
Spp1	0.0741564	-0.553765	0.857	0.975	1
Sec61b	3.24e-31	-0.55416	0.396	0.868	9.06e-27
Vps29	2.3e-34	-0.556345	0.174	0.648	6.43e-30
2810417H13Rik	4.37e-22	-0.55705	0.129	0.452	1.22e-17
Mif	5.39e-27	-0.56047	0.697	0.974	1.51e-22
Bag1	5.27e-30	-0.560597	0.393	0.859	1.48e-25
Ms4a4c	6.43e-26	-0.561243	0.062	0.374	1.8e-21
Atp6v1g1	1.11e-25	-0.562185	0.537	0.906	3.11e-21
Pim1	6.02e-30	-0.562543	0.132	0.533	1.68e-25
Rps2	2.07e-40	-0.568771	0.916	0.995	5.79e-36
Atp5g3	2.85e-29	-0.572552	0.36	0.826	7.99e-25
Mrpl28	4.48e-34	-0.576342	0.14	0.583	1.25e-29
H2afx	9.01e-25	-0.57714	0.059	0.36	2.52e-20
Pdia6	1.25e-24	-0.57754	0.562	0.911	3.49e-20
Atp5g1	5.89e-31	-0.579541	0.494	0.913	1.65e-26
Ifit1	1.56e-20	-0.580272	0.042	0.289	4.38e-16
Rbm3	2.78e-34	-0.582203	0.691	0.968	7.78e-30
Tnf	4.34e-20	-0.583452	0.11	0.401	1.22e-15
Cox5b	1.04e-29	-0.585585	0.382	0.831	2.91e-25
Cenpa	1.02e-25	-0.585954	0.107	0.447	2.84e-21
H2afz	9.57e-24	-0.587334	0.829	0.975	2.68e-19
Tceb2	2.45e-29	-0.590196	0.388	0.859	6.86e-25
Tpd52	9.12e-34	-0.590788	0.194	0.659	2.55e-29
Tma7	8.22e-33	-0.592015	0.388	0.862	2.3e-28
Gabarap	2e-28	-0.592563	0.548	0.91	5.61e-24
Gm10076	1.28e-42	-0.593444	0.86	0.991	3.6e-38
Psme1	6.88e-27	-0.593697	0.562	0.933	1.93e-22
Cox6a1	1.55e-30	-0.594689	0.331	0.831	4.33e-26
Snx3	4.65e-35	-0.594764	0.23	0.736	1.3e-30
0610012G03Rik	1.29e-36	-0.595126	0.208	0.704	3.6e-32
Ranbp2	1.95e-30	-0.598205	0.191	0.636	5.45e-26
Rps19	4.5e-51	-0.598562	0.952	0.998	1.26e-46
Calm3	8.83e-38	-0.598576	0.219	0.731	2.47e-33
Rps8	2.37e-60	-0.601143	0.98	0.998	6.64e-56
Ndufb8	3.11e-29	-0.601867	0.371	0.827	8.7e-25
2700094K13Rik	8.14e-32	-0.605578	0.213	0.659	2.28e-27
Dek	3.46e-30	-0.611925	0.348	0.82	9.68e-26
Rtp4	3.03e-34	-0.615046	0.121	0.551	8.47e-30
Arpc1b	5.62e-38	-0.616963	0.722	0.982	1.57e-33
Ifitm2	6.56e-27	-0.617113	0.239	0.658	1.84e-22
Smc2	7.78e-26	-0.617734	0.129	0.48	2.18e-21
Mnda	3.72e-32	-0.620245	0.042	0.39	1.04e-27
Ube2l3	5.09e-33	-0.621285	0.346	0.836	1.42e-28
Cox8a	3.56e-36	-0.625279	0.666	0.956	9.97e-32
Sp100	5.79e-36	-0.62616	0.157	0.618	1.62e-31
Spon1	1.14e-31	-0.628211	0.031	0.364	3.19e-27
Top2a	1.14e-14	-0.631469	0.298	0.588	3.19e-10
Arhgdia	2.18e-32	-0.641025	0.452	0.897	6.09e-28
AW112010	1.63e-28	-0.64289	0.199	0.622	4.57e-24
Rps26-ps1	6.12e-44	-0.645548	0.093	0.578	1.71e-39
AB124611	1.46e-40	-0.648201	0.076	0.521	4.09e-36
Cenpf	2.8e-16	-0.654411	0.101	0.336	7.84e-12
Ap2m1	1.4e-35	-0.656027	0.253	0.751	3.92e-31
Arhgdib	4.68e-33	-0.660675	0.494	0.904	1.31e-28
Gbp7	9.31e-31	-0.661772	0.337	0.806	2.61e-26
Psme2	6.18e-35	-0.661918	0.343	0.833	1.73e-30
Oasl2	1.09e-33	-0.664244	0.081	0.475	3.04e-29
Mrpl18	1.23e-38	-0.664339	0.16	0.647	3.45e-34
Actb	1.77e-68	-0.666105	0.997	1	4.96e-64
Serf2	5.96e-40	-0.667254	0.68	0.967	1.67e-35
Chmp4b	1.72e-38	-0.684225	0.284	0.797	4.83e-34
Pfn1	1.2e-50	-0.684596	0.84	0.992	3.35e-46
Prelid1	3.75e-39	-0.6897	0.253	0.775	1.05e-34
Arl6ip1	3.24e-28	-0.69247	0.478	0.899	9.06e-24
Rab7b	7.06e-28	-0.696805	0.014	0.299	1.98e-23
Hmgb2	4.2e-22	-0.699807	0.43	0.807	1.18e-17
Naaa	6.44e-35	-0.701472	0.292	0.777	1.8e-30
Rps27l	2.38e-39	-0.704792	0.48	0.918	6.67e-35
Gas6	1.61e-31	-0.706284	0.23	0.672	4.51e-27
Slfn2	2.81e-44	-0.706306	0.216	0.763	7.87e-40
Rnf213	1.49e-34	-0.707237	0.275	0.766	4.16e-30
Iigp1	7.57e-32	-0.711883	0.087	0.465	2.12e-27
Arpc2	5.02e-42	-0.712081	0.677	0.976	1.41e-37
Dab2	1.88e-32	-0.713747	0.067	0.438	5.27e-28
Gpx1	3.31e-39	-0.716389	0.567	0.943	9.26e-35
Fn1	1.64e-15	-0.71872	0.289	0.586	4.59e-11
Lap3	7.86e-37	-0.720337	0.374	0.879	2.2e-32
Rac2	7.51e-41	-0.722076	0.267	0.783	2.1e-36
Ccl3	8.78e-33	-0.723215	0.18	0.609	2.46e-28
Cox5a	3.98e-39	-0.731734	0.393	0.886	1.12e-34
Mki67	4.2e-23	-0.733211	0.129	0.441	1.17e-18
H2-Q7	1.87e-31	-0.733435	0.539	0.92	5.22e-27
Lgals3bp	2.65e-35	-0.733513	0.587	0.954	7.42e-31
Psmb8	1.87e-35	-0.742943	0.531	0.931	5.23e-31
Oasl1	7.09e-29	-0.751821	0.02	0.318	1.99e-24
Bax	8.37e-42	-0.754788	0.264	0.788	2.34e-37
Ybx1	1.24e-52	-0.761101	0.756	0.979	3.46e-48
Ifi30	3.54e-36	-0.761407	0.565	0.937	9.91e-32
Prdx1	5.9e-39	-0.771912	0.604	0.953	1.65e-34
Prdx5	5e-36	-0.784828	0.478	0.9	1.4e-31
Ccl12	1.8e-31	-0.787601	0.441	0.863	5.03e-27
Tagln2	8.48e-44	-0.790034	0.188	0.718	2.37e-39
Cd63	5.07e-29	-0.800156	0.581	0.901	1.42e-24
Ifit2	2.76e-30	-0.806686	0.056	0.396	7.73e-26
Bcl2a1d	2.56e-41	-0.820145	0.18	0.669	7.17e-37
Calm1	5.83e-54	-0.824846	0.646	0.978	1.63e-49
Gbp2b	5.09e-38	-0.834097	0.121	0.566	1.43e-33
Ifit3	1.06e-27	-0.839333	0.076	0.406	2.96e-23
Bcl2a1b	7.04e-44	-0.848065	0.287	0.808	1.97e-39
Ctsc	4.43e-44	-0.854007	0.719	0.982	1.24e-39
Tmsb4x	5.48e-68	-0.860196	0.994	1	1.53e-63
Ldha	4.39e-47	-0.868135	0.469	0.919	1.23e-42
Cotl1	5.93e-46	-0.872917	0.447	0.917	1.66e-41
Serp1	3.42e-41	-0.874455	0.354	0.847	9.58e-37
Lyz2	2.69e-17	-0.883499	0.404	0.732	7.54e-13
Msr1	4.3e-42	-0.890221	0.053	0.478	1.2e-37
Sdc3	6.39e-56	-0.892892	0.154	0.733	1.79e-51
Cfl1	2.87e-70	-0.893441	0.756	0.992	8.05e-66
Phf11b	8.29e-44	-0.894657	0.045	0.478	2.32e-39
Zbp1	1.99e-57	-0.8954	0.11	0.675	5.56e-53
Cd52	2.02e-33	-0.935435	0.61	0.927	5.65e-29
Hist1h2ap	1.66e-23	-0.943402	0.171	0.508	4.64e-19
Sepw1	3.87e-56	-0.993128	0.323	0.88	1.08e-51
Pycard	3.33e-53	-0.993765	0.539	0.949	9.31e-49
Plin2	9.94e-50	-1.00538	0.129	0.649	2.78e-45
Ccl2	9.33e-50	-1.0067	0.317	0.862	2.61e-45
Ucp2	6.05e-45	-1.01434	0.48	0.911	1.7e-40
Cdkn1a	5.91e-37	-1.01878	0.098	0.513	1.65e-32
Lpl	2.59e-36	-1.02925	0.087	0.492	7.25e-32
Irf7	3.95e-57	-1.0304	0.093	0.642	1.11e-52
Akr1a1	1.53e-59	-1.03601	0.486	0.93	4.29e-55
Isg15	1.96e-47	-1.04039	0.07	0.545	5.48e-43
Rsad2	1.38e-23	-1.0457	0.014	0.261	3.87e-19
AI607873	1.62e-59	-1.04715	0.084	0.644	4.55e-55
Lgals3	3.07e-35	-1.04735	0.152	0.575	8.61e-31
Cst7	1.39e-49	-1.08483	0.076	0.56	3.89e-45
Cd72	3.64e-40	-1.12397	0.059	0.47	1.02e-35
Ccl4	3.58e-30	-1.13026	0.225	0.63	1e-25
Ccl7	2.97e-32	-1.15787	0.087	0.45	8.31e-28
Tspo	7.01e-73	-1.15905	0.475	0.961	1.96e-68
Ctsb	7.42e-74	-1.16674	0.89	0.998	2.08e-69
Gapdh	2.09e-92	-1.17591	0.803	0.99	5.86e-88
Ifi204	4.32e-66	-1.17892	0.177	0.797	1.21e-61
Plac8	2.1e-46	-1.18154	0.169	0.668	5.89e-42
Ms4a6c	2.69e-68	-1.20154	0.216	0.839	7.54e-64
Fth1	3.3e-81	-1.20683	0.986	1	9.25e-77
Fcgr4	9.21e-64	-1.20712	0.191	0.784	2.58e-59
Lilrb4a	2.57e-51	-1.21061	0.028	0.498	7.19e-47
Bst2	2.62e-75	-1.31299	0.469	0.974	7.33e-71
Cybb	2.19e-62	-1.36566	0.101	0.667	6.12e-58
Ftl1	2.1e-91	-1.43401	0.955	0.999	5.89e-87
Cstb	3.39e-70	-1.44137	0.292	0.872	9.49e-66
Hmox1	1.9e-25	-1.56136	0.157	0.519	5.32e-21
Ifitm3	2.71e-93	-1.56272	0.576	0.976	7.57e-89
Ifi27l2a	6.33e-91	-1.82259	0.351	0.941	1.77e-86
Fabp5	2.69e-28	-1.82373	0.028	0.323	7.54e-24
Cxcl10	2.95e-36	-1.82572	0.087	0.476	8.26e-32
Ly6a	3.75e-75	-2.16523	0.213	0.801	1.05e-70

## Sheet: B_Csmd3+ MG in ICu vs ctrl
Genes	p_val	avg_log2FC	pct.1	pct.2	p_val_adj
Bst2	1.78103e-30	-1.86438	0.284	0.803	4.98652e-26
Ncl	1.77036e-29	-1.54623	0.686	0.945	4.95666e-25
Ccl12	2.54205e-26	-2.63337	0.258	0.772	7.11724e-22
Itm2b	2.6828e-26	1.17524	0.974	0.921	7.51129e-22
Gm42418	3.98482e-26	0.743626	1	0.984	1.11567e-21
Hsp90ab1	2.19645e-25	-0.923792	0.983	0.992	6.14963e-21
Hexb	2.59198e-24	0.935051	0.996	0.969	7.25704e-20
Lgals1	4.33546e-24	-1.42849	0.651	0.898	1.21384e-19
Vim	1.36425e-23	-1.22564	0.803	0.961	3.81964e-19
Selplg	8.14012e-23	1.48016	0.921	0.638	2.27907e-18
Trem2	7.57408e-22	1.1848	0.939	0.787	2.12059e-17
Ppia	8.5935e-22	-0.840313	0.952	0.984	2.40601e-17
Rpsa	8.95909e-22	-0.811115	0.948	0.992	2.50837e-17
Ctsh	1.12886e-21	1.8675	0.729	0.26	3.16057e-17
Ifitm3	2.24007e-20	-1.46426	0.441	0.819	6.27176e-16
Actb	3.09817e-20	-0.761264	0.996	1	8.67425e-16
Gapdh	3.17258e-20	-1.10703	0.734	0.929	8.88259e-16
Serinc3	1.63333e-19	1.0094	0.956	0.843	4.57299e-15
Ccl2	2.22677e-19	-2.02954	0.162	0.598	6.2345e-15
Rgs2	2.4433e-19	1.70587	0.782	0.354	6.84076e-15
Ptma	3.16729e-19	-0.766009	0.934	0.992	8.86779e-15
Hspa8	5.37345e-19	-0.924403	0.895	0.937	1.50446e-14
Cfl1	5.57916e-19	-1.17737	0.672	0.906	1.56205e-14
Tgfbr1	6.54186e-19	1.38084	0.83	0.433	1.83159e-14
Rsrp1	1.3594e-17	1.4239	0.764	0.323	3.80606e-13
Hpgds	1.44422e-17	1.21674	0.843	0.504	4.04352e-13
Jund	6.4189e-17	1.38369	0.873	0.717	1.79716e-12
Npm1	9.18134e-17	-0.825005	0.834	0.953	2.57059e-12
Apoe	1.17711e-16	2.22345	0.869	0.685	3.29566e-12
Plxdc2	1.46666e-16	1.35957	0.69	0.26	4.10635e-12
Vsir	1.69868e-16	1.2598	0.852	0.535	4.75597e-12
Rpl8	1.73844e-16	-0.693539	0.965	0.992	4.86728e-12
Glul	1.86679e-16	1.40295	0.786	0.425	5.22664e-12
Mif	2.61247e-16	-1.16669	0.607	0.858	7.3144e-12
Rpl38	5.27704e-15	-0.625921	0.965	0.992	1.47747e-10
Rps18	5.31843e-15	-0.677044	0.926	0.976	1.48905e-10
Mef2a	6.39972e-15	1.04733	0.869	0.591	1.79179e-10
Itgb5	8.25389e-15	0.935678	0.886	0.622	2.31093e-10
P2ry12	1.04867e-14	1.06099	0.93	0.717	2.93606e-10
S100a6	1.61253e-14	-0.793851	0.965	0.976	4.51476e-10
Plac8	2.34315e-14	-1.34617	0.057	0.37	6.56035e-10
H2afz	2.74739e-14	-0.878454	0.769	0.937	7.69216e-10
Eef1g	3.59753e-14	-0.934818	0.633	0.85	1.00724e-09
Ifi204	5.61503e-14	-1.30363	0.066	0.378	1.5721e-09
Ly6a	1.05875e-13	-1.58734	0.096	0.425	2.96428e-09
Actg1	1.27543e-13	-0.680784	0.882	0.984	3.57095e-09
Psma7	1.33356e-13	-1.19674	0.445	0.756	3.7337e-09
Rpl6	2.39837e-13	-0.593782	0.934	0.969	6.71495e-09
Rps8	2.61907e-13	-0.554787	0.969	1	7.33287e-09
Tuba1b	2.86832e-13	-1.05098	0.611	0.843	8.03072e-09
Psme1	4.391e-13	-1.04365	0.459	0.748	1.22939e-08
Gm26917	4.50104e-13	-1.72696	0.328	0.63	1.2602e-08
Mafb	1.4427e-12	1.1438	0.878	0.701	4.03928e-08
Tspo	1.85621e-12	-1.1787	0.371	0.661	5.19702e-08
Rpl13	1.89889e-12	-0.460819	0.991	1	5.3165e-08
Eif5a	2.60358e-12	-0.940838	0.642	0.811	7.28951e-08
Atp5b	2.65345e-12	-1.01512	0.568	0.772	7.42914e-08
Ybx1	3.39171e-12	-0.837766	0.694	0.866	9.4961e-08
Zfhx3	3.49511e-12	0.946037	0.838	0.583	9.78562e-08
Erh	5.8953e-12	-0.954063	0.563	0.803	1.65057e-07
Zbtb20	6.10035e-12	1.24694	0.445	0.079	1.70798e-07
Rps28	6.39548e-12	-0.57664	0.939	0.984	1.79061e-07
Calm1	7.26289e-12	-0.969217	0.563	0.795	2.03346e-07
Cd74	1.11576e-11	1.92945	0.834	0.693	3.12391e-07
Eif2s2	1.32045e-11	-0.964227	0.415	0.732	3.69699e-07
Col27a1	1.34173e-11	1.15513	0.489	0.126	3.75656e-07
Epb41l2	1.49846e-11	0.852264	0.834	0.543	4.19539e-07
Cd9	1.55395e-11	1.03078	0.825	0.63	4.35076e-07
Cadm1	1.99062e-11	1.31831	0.341	0.031	5.57334e-07
Ppp1r14b	2.48832e-11	-0.945032	0.541	0.78	6.9668e-07
Rpl41	3.13278e-11	-0.566732	0.987	0.976	8.77115e-07
Pmepa1	3.26355e-11	1.13347	0.799	0.543	9.13729e-07
Rpl18	3.86951e-11	-0.563219	0.886	0.984	1.08338e-06
Nhp2l1	4.93254e-11	-0.949389	0.306	0.669	1.38101e-06
Gcnt1	6.23547e-11	1.18624	0.546	0.189	1.74581e-06
Nop58	6.70716e-11	-1.02542	0.157	0.465	1.87787e-06
Csf3r	9.35133e-11	1.10234	0.594	0.252	2.61819e-06
Cx3cr1	9.36967e-11	0.576214	0.983	0.976	2.62332e-06
Hint1	1.05993e-10	-0.863076	0.664	0.85	2.9676e-06
Tmcc3	1.11205e-10	1.07356	0.55	0.205	3.11352e-06
Marcks	1.23369e-10	0.578504	0.965	0.937	3.45409e-06
Lgals3bp	1.32488e-10	-0.886133	0.493	0.756	3.70941e-06
Nav2	1.58718e-10	0.997948	0.607	0.228	4.44379e-06
Zfp36	2.00465e-10	1.00497	0.873	0.772	5.61263e-06
Malat1	2.64644e-10	0.459425	0.996	0.984	7.40949e-06
Tmem119	2.81695e-10	0.835618	0.895	0.701	7.88689e-06
Ifi27l2a	3.21193e-10	-1.52904	0.249	0.535	8.99277e-06
C1qbp	3.51006e-10	-1.01664	0.288	0.575	9.82746e-06
Nme1	3.60763e-10	-0.900477	0.432	0.693	1.01006e-05
Wdr43	3.82992e-10	-0.988227	0.157	0.441	1.0723e-05
Hsp90aa1	4.13181e-10	-0.798984	0.742	0.89	1.15682e-05
Ifi202b	4.78964e-10	-0.976281	0.096	0.362	1.341e-05
Csf1r	4.79028e-10	0.497368	0.974	0.961	1.34118e-05
C1qa	4.97722e-10	0.483895	1	0.992	1.39352e-05
Cd34	5.55568e-10	1.12216	0.336	0.047	1.55548e-05
Sirpa	6.07482e-10	0.908891	0.786	0.48	1.70083e-05
Rpl14	6.13945e-10	-0.525705	0.886	0.945	1.71892e-05
Trim30a	6.59045e-10	-1.04882	0.275	0.575	1.84519e-05
Qpct	6.76284e-10	1.11179	0.328	0.039	1.89346e-05
Gm8730	6.77927e-10	-0.960403	0.397	0.677	1.89806e-05
Gpr34	7.87446e-10	1.04173	0.764	0.535	2.20469e-05
Tubb5	8.9411e-10	-0.692718	0.664	0.882	2.50333e-05
Serbp1	1.68872e-09	-0.841603	0.69	0.843	4.72807e-05
AB124611	1.91327e-09	-0.797293	0.013	0.189	5.35677e-05
Lst1	2.34832e-09	1.03988	0.485	0.181	6.57484e-05
Ctsd	2.50289e-09	0.586026	1	0.992	7.00759e-05
H2-D1	2.66859e-09	0.590029	0.965	0.937	7.47153e-05
Ccl7	2.81197e-09	-1.4064	0.022	0.205	7.87295e-05
Uqcrq	3.05605e-09	-0.836114	0.493	0.724	8.55634e-05
Gbp7	3.08754e-09	-0.993524	0.236	0.52	8.64449e-05
Fam105a	3.54448e-09	1.02665	0.555	0.252	9.92385e-05
Hnrnpa1	3.68789e-09	-0.882263	0.402	0.677	0.000103254
Akap8l	3.88226e-09	1.08566	0.454	0.15	0.000108696
Adgrg1	3.94419e-09	0.911164	0.594	0.268	0.000110429
Adap2	4.23957e-09	0.925647	0.677	0.362	0.000118699
Lpcat2	4.53632e-09	0.837211	0.79	0.551	0.000127008
Csmd3	5.04227e-09	1.15774	0.432	0.126	0.000141173
Naaa	6.11568e-09	-1.06792	0.197	0.465	0.000171227
Pou2f2	7.42066e-09	0.830534	0.799	0.535	0.000207764
Btg2	7.49117e-09	1.22089	0.817	0.709	0.000209738
Hmgn1	7.62644e-09	-0.78853	0.454	0.677	0.000213525
Il11ra1	7.68911e-09	-0.621425	0.009	0.165	0.00021528
Ccng2	7.80715e-09	1.04743	0.301	0.039	0.000218585
Cdk4	8.80437e-09	-0.831642	0.162	0.433	0.000246505
Sox4	9.04984e-09	1.1929	0.498	0.189	0.000253377
Maf	9.36189e-09	0.988872	0.699	0.441	0.000262114
Adrb2	9.91736e-09	1.003	0.463	0.165	0.000277666
Pim1	1.17366e-08	-0.863721	0.057	0.268	0.0003286
Zbp1	1.2646e-08	-0.78952	0.039	0.236	0.000354064
Spp1	1.33516e-08	-0.754624	0.83	0.906	0.000373817
Set	1.56562e-08	-0.868647	0.638	0.811	0.000438342
Ccl4	1.6251e-08	-1.71228	0.135	0.386	0.000454996
Nop56	1.69069e-08	-0.933125	0.266	0.535	0.00047336
Tanc2	1.87703e-08	0.893247	0.62	0.339	0.000525531
Il6ra	1.88024e-08	0.992856	0.515	0.22	0.000526429
Tceb2	2.09804e-08	-0.813707	0.293	0.559	0.00058741
Aprt	2.67666e-08	-0.830596	0.432	0.693	0.000749413
Usmg5	2.71203e-08	-0.827537	0.144	0.394	0.000759314
Arl4c	3.97724e-08	0.904532	0.742	0.535	0.00111355
Rpl19	4.03433e-08	-0.386667	0.965	1	0.00112953
Gbp2b	4.34978e-08	-0.919895	0.052	0.244	0.00121785
Ypel3	4.93541e-08	0.95788	0.376	0.11	0.00138182
Cox7b	5.13119e-08	-0.921452	0.284	0.543	0.00143663
Ubash3b	5.45172e-08	0.944287	0.498	0.205	0.00152637
Rps5	6.08083e-08	-0.490646	0.952	0.969	0.00170251
Snrpf	7.06291e-08	-0.787173	0.332	0.567	0.00197747
Gpatch4	7.09221e-08	-0.576152	0.048	0.244	0.00198568
Creg1	7.13094e-08	0.828546	0.664	0.394	0.00199652
Hspa5	7.13855e-08	-0.671563	0.734	0.882	0.00199865
Tyrobp	7.4785e-08	0.57567	0.926	0.89	0.00209383
Tagln2	7.61659e-08	-0.885799	0.109	0.331	0.00213249
Pbld2	7.7634e-08	-0.94773	0.293	0.52	0.0021736
Txn1	8.30907e-08	-0.931124	0.507	0.685	0.00232637
Pabpc1	8.75493e-08	-0.475075	0.808	0.906	0.0024512
Lrp1	8.94033e-08	0.816874	0.668	0.378	0.00250311
Junb	9.13939e-08	0.891229	0.856	0.756	0.00255885
Fyb	1.02752e-07	0.718705	0.782	0.512	0.00287684
Ppa1	1.16849e-07	-0.70324	0.092	0.315	0.00327153
Ddx26b	1.20813e-07	0.98233	0.38	0.11	0.00338251
Sin3b	1.35943e-07	-0.637881	0.389	0.661	0.00380614
S100a11	1.41492e-07	-0.774003	0.153	0.394	0.00396149
Pbxip1	1.41813e-07	1.02484	0.376	0.126	0.00397047
Rps27a	1.43771e-07	-0.438769	0.961	1	0.00402529
Rpl12	1.44587e-07	-0.40989	0.956	0.992	0.00404815
Ldha	1.48997e-07	-0.825193	0.38	0.63	0.00417161
Pdap1	1.73589e-07	-0.913371	0.306	0.543	0.00486015
Myc	1.74293e-07	-0.755889	0.057	0.244	0.00487987
Arpc2	1.76262e-07	-0.682649	0.624	0.772	0.00493497
Ogt	1.78013e-07	0.87998	0.459	0.181	0.004984
Ddx21	1.81279e-07	-0.839026	0.24	0.496	0.00507546
Rps2	1.84235e-07	-0.482744	0.886	0.969	0.00515822
Il6st	1.85996e-07	0.858986	0.498	0.236	0.00520752
Prdx1	1.87418e-07	-0.632311	0.524	0.748	0.00524732
Laptm5	2.10319e-07	0.53016	0.965	0.89	0.0058885
Mtdh	2.1727e-07	0.635137	0.847	0.646	0.00608312
Rassf4	2.19574e-07	1.07818	0.284	0.055	0.00614764
Pnisr	2.36521e-07	0.830664	0.633	0.354	0.00662213
Ifi30	2.63532e-07	-0.809883	0.485	0.709	0.00737837
Rhob	2.74053e-07	0.847752	0.808	0.661	0.00767293
Arpc1b	2.86734e-07	-0.714178	0.677	0.803	0.00802797
Daglb	3.29269e-07	0.757768	0.467	0.181	0.00921887
Mertk	3.3432e-07	0.854003	0.616	0.378	0.00936029
Git2	3.36693e-07	0.730924	0.668	0.402	0.00942674
Pycard	3.73756e-07	-0.632915	0.463	0.677	0.0104644
Nudc	3.80244e-07	-0.827588	0.288	0.52	0.0106461
Cd33	3.9311e-07	0.843161	0.546	0.283	0.0110063
Igsf8	3.94053e-07	0.819808	0.349	0.11	0.0110327
Ivns1abp	4.05443e-07	0.837704	0.677	0.449	0.0113516
Whrn	4.36922e-07	0.846677	0.197	0.008	0.0122329
Exoc1	4.41814e-07	-0.791263	0.162	0.394	0.0123699
B930036N10Rik	4.57001e-07	-0.842981	0.079	0.276	0.0127951
Cd81	4.61335e-07	0.467534	0.969	0.937	0.0129165
Gnl3	4.75854e-07	-0.856481	0.148	0.362	0.013323
Oaz1	4.7846e-07	-0.670724	0.672	0.803	0.0133959
Metap2	5.0214e-07	-0.847815	0.297	0.52	0.0140589
Ranbp1	5.72729e-07	-0.707871	0.424	0.654	0.0160353
Saraf	5.96727e-07	0.884149	0.489	0.236	0.0167072
Edem2	6.03144e-07	0.730318	0.459	0.189	0.0168868
H2-Aa	6.04504e-07	1.8696	0.646	0.472	0.0169249
Rps26-ps1	6.04911e-07	-0.724306	0.035	0.197	0.0169363
Impdh2	6.24896e-07	-0.843708	0.201	0.417	0.0174959
Psmb10	6.29422e-07	-0.808487	0.249	0.472	0.0176226
Gnb2l1	6.66852e-07	-0.40544	0.948	0.976	0.0186705
Zmiz1	7.32004e-07	0.801545	0.572	0.323	0.0204946
Fcgr1	7.42442e-07	0.651292	0.825	0.701	0.0207869
Ppfia4	7.48999e-07	-0.818105	0.17	0.409	0.0209705
Nrip1	7.91376e-07	0.787876	0.659	0.425	0.022157
H2-Eb1	7.99197e-07	1.47738	0.703	0.543	0.0223759
Eif3a	8.5323e-07	-0.703992	0.493	0.693	0.0238887
Lag3	8.82406e-07	0.846187	0.576	0.315	0.0247056
Rcsd1	9.15127e-07	0.802335	0.293	0.071	0.0256217
Pfn1	9.71478e-07	-0.559881	0.812	0.89	0.0271994
Abca9	1.00782e-06	0.80568	0.371	0.126	0.0282169
Plgrkt	1.12805e-06	0.72607	0.454	0.189	0.0315832
Hps4	1.16542e-06	0.907932	0.406	0.165	0.0326293
Snx29	1.17386e-06	0.848751	0.266	0.055	0.0328658
Trim8	1.19288e-06	0.839933	0.336	0.102	0.0333982
Cebpa	1.24539e-06	0.887378	0.358	0.11	0.0348684
Sec61g	1.2859e-06	-0.633928	0.52	0.724	0.0360025
Bcl2a1d	1.29779e-06	-0.721372	0.109	0.307	0.0363356
Mb21d1	1.34385e-06	-0.657985	0.079	0.268	0.0376252
Hmgb2	1.36858e-06	-0.840295	0.358	0.559	0.0383176
Hmha1	1.39656e-06	0.826157	0.389	0.142	0.0391009
Naca	1.42664e-06	-0.558716	0.769	0.85	0.0399431
Sepw1	1.44087e-06	-0.814577	0.245	0.465	0.0403415
Anp32b	1.53195e-06	-0.760323	0.389	0.622	0.0428915
Il10ra	1.54746e-06	0.858147	0.463	0.22	0.0433257
Hist1h2ap	1.60194e-06	-0.954255	0.105	0.291	0.0448512
Rpl36	1.7114e-06	-0.404459	0.961	0.945	0.0479158
Top2a	1.83976e-06	-0.90318	0.218	0.441	0.0515095
Fbrsl1	1.84988e-06	0.763315	0.502	0.252	0.0517928
Ywhah	1.85994e-06	0.801326	0.677	0.457	0.0520746
Cct5	1.99854e-06	-0.609631	0.319	0.567	0.055955
Unc93b1	2.09697e-06	0.577702	0.852	0.724	0.058711
Mlph	2.1013e-06	0.735015	0.21	0.024	0.0588321
Slc1a3	2.23337e-06	-0.979782	0.502	0.669	0.06253
Lpl	2.23517e-06	-0.869823	0.035	0.181	0.0625803
Frmd4b	2.277e-06	0.822639	0.48	0.236	0.0637516
Sft2d2	2.37109e-06	0.665589	0.218	0.031	0.0663858
Rnf213	2.43481e-06	-0.838507	0.201	0.409	0.0681699
Irf2bp2	2.56381e-06	0.788545	0.537	0.299	0.0717814
Rps20	2.70946e-06	-0.400336	0.956	0.984	0.0758596
Eef1d	2.82844e-06	-0.73155	0.515	0.709	0.0791907
Psap	2.85518e-06	0.394214	0.987	0.921	0.0799393
Rpl3	2.85754e-06	-0.401042	0.926	0.969	0.0800053
Rps10	2.90942e-06	-0.323015	0.983	0.976	0.0814579
Tomm40	2.90975e-06	-0.817441	0.201	0.417	0.0814672
Lyar	2.96519e-06	-0.711192	0.197	0.417	0.0830195
Neurl3	3.00644e-06	0.765461	0.175	0.008	0.0841743
Pnrc1	3.05159e-06	0.741771	0.459	0.213	0.0854383
Cst3	3.11453e-06	0.480756	0.996	0.992	0.0872007
Ptgs1	3.14138e-06	0.653791	0.799	0.646	0.0879522
Son	3.14708e-06	0.51819	0.86	0.669	0.0881118
Psmb2	3.16075e-06	-0.794061	0.231	0.441	0.0884946
Rpl35	3.22959e-06	-0.484482	0.904	0.953	0.090422
Rasgrp3	3.33411e-06	0.746931	0.441	0.205	0.0933485
Timm13	3.33923e-06	-0.607664	0.275	0.512	0.0934919
Inpp5d	3.34013e-06	0.643819	0.699	0.512	0.093517
Usp2	3.34296e-06	0.865182	0.406	0.165	0.0935961
Haus8	3.47286e-06	-0.498628	0.017	0.142	0.0972331
Rhox5	3.63849e-06	-0.780797	0.293	0.52	0.10187
Tubb4b	3.67643e-06	-0.797963	0.188	0.402	0.102933
Ttr	3.7551e-06	0.765128	0.24	0.047	0.105135
Peli2	3.78764e-06	0.741579	0.227	0.039	0.106046
Clec4a3	4.0405e-06	0.84605	0.245	0.055	0.113126
Rpl24	4.06127e-06	-0.486631	0.913	0.945	0.113707
Luc7l2	4.08575e-06	0.687601	0.742	0.551	0.114393
Ap2s1	4.1045e-06	-0.654071	0.179	0.402	0.114918
Slc25a5	4.16565e-06	-0.682661	0.581	0.724	0.11663
Rac2	4.38708e-06	-0.627733	0.188	0.409	0.12283
Msr1	4.55226e-06	-0.632775	0.013	0.126	0.127454
Icosl	4.65821e-06	0.714863	0.192	0.024	0.130421
St13	4.77616e-06	-0.655805	0.384	0.583	0.133723
Ddx5	4.81134e-06	0.471215	0.943	0.882	0.134708
Elmo1	5.05141e-06	0.662044	0.576	0.307	0.141429
Fam208a	5.11026e-06	0.723574	0.223	0.039	0.143077
Atp5g1	5.22798e-06	-0.701637	0.428	0.614	0.146373
Hexa	5.27565e-06	0.752217	0.668	0.472	0.147708
AI607873	5.27964e-06	-0.698566	0.035	0.173	0.147819
Mbnl1	5.49708e-06	0.553931	0.782	0.583	0.153907
Sumo3	5.58789e-06	-0.729556	0.153	0.362	0.15645
Sdad1	5.64075e-06	-0.64023	0.066	0.228	0.15793
Psma4	5.73987e-06	-0.829178	0.275	0.48	0.160705
Rgs10	5.94883e-06	0.653691	0.79	0.654	0.166555
Fau	6.11751e-06	0.379105	0.991	0.992	0.171278
Rsl1d1	6.37715e-06	-0.742992	0.266	0.488	0.178548
Hspe1	6.49091e-06	-0.590334	0.594	0.732	0.181732
Rps9	6.66782e-06	0.387214	0.978	0.984	0.186686
Eif3j1	7.04238e-06	-0.655472	0.1	0.283	0.197173
Nedd8	7.50604e-06	-0.615149	0.428	0.614	0.210154
Foxp1	7.76273e-06	0.867763	0.301	0.102	0.217341
Dtl	7.80098e-06	-0.546469	0.017	0.134	0.218412
Gas6	8.03165e-06	-0.708607	0.162	0.354	0.22487
Rpl18a	8.34354e-06	-0.333776	0.983	0.992	0.233603
Ybx3	8.55574e-06	-0.751054	0.258	0.472	0.239544
Dis3	8.76807e-06	-0.533816	0.022	0.142	0.245488
Cirbp	9.46756e-06	0.614416	0.323	0.11	0.265073
Taf1d	9.73133e-06	-0.781118	0.109	0.291	0.272458
U2af1	9.86761e-06	-0.644944	0.258	0.472	0.276273
Jun	1.00397e-05	0.70256	0.9	0.819	0.281093
Numb	1.01801e-05	0.757447	0.341	0.126	0.285023
Ndufab1	1.01824e-05	-0.763224	0.227	0.433	0.285087
Shmt2	1.0374e-05	-0.632751	0.092	0.268	0.290452
Rpl4	1.04856e-05	-0.499858	0.786	0.858	0.293574
H2-Ab1	1.05151e-05	1.60202	0.686	0.567	0.294402
A830008E24Rik	1.06259e-05	0.875361	0.183	0.024	0.297505
Snhg9	1.10479e-05	-0.851024	0.131	0.307	0.309318
Arhgap5	1.10936e-05	0.644661	0.659	0.417	0.310599
Calhm2	1.10993e-05	0.573263	0.157	0.008	0.310759
AF251705	1.11147e-05	0.644357	0.655	0.409	0.311189
Mcm5	1.11286e-05	-0.710773	0.057	0.205	0.311578
Capg	1.12396e-05	-0.55444	0.157	0.37	0.314687
Lig1	1.14564e-05	-0.69625	0.035	0.165	0.320756
Slc40a1	1.17182e-05	0.662411	0.258	0.063	0.328086
Ncf1	1.20395e-05	0.617341	0.681	0.472	0.337083
Calr	1.25394e-05	-0.510618	0.843	0.906	0.351079
Eif3g	1.29172e-05	-0.71253	0.192	0.402	0.361655
Ildr2	1.31073e-05	0.597863	0.153	0.008	0.366978
Arid1a	1.3112e-05	0.650662	0.52	0.283	0.36711
Slfn5	1.33043e-05	-0.597617	0.013	0.118	0.372494
Cd82	1.36285e-05	0.62241	0.306	0.102	0.38157
Ssb	1.37756e-05	-0.736776	0.314	0.512	0.385691
Ran	1.48173e-05	-0.762435	0.555	0.685	0.414856
Prdx2	1.50156e-05	-0.730886	0.432	0.606	0.420406
Slc39a14	1.51502e-05	-0.602043	0.035	0.165	0.424177
Slfn2	1.51763e-05	-0.500066	0.144	0.346	0.424907
Xaf1	1.5272e-05	-0.725296	0.105	0.276	0.427585
Nop16	1.65767e-05	-0.622948	0.039	0.173	0.464114
Ndufa12	1.66848e-05	-0.674241	0.144	0.339	0.467142
Sec61b	1.66952e-05	-0.538312	0.323	0.528	0.467432
Slc2a5	1.71794e-05	0.835938	0.393	0.173	0.480988
Nolc1	1.74442e-05	-0.716442	0.183	0.386	0.488404
Ict1	1.76378e-05	-0.601733	0.057	0.205	0.493822
Ddx39	1.78402e-05	-0.694187	0.144	0.331	0.499491
Polr1d	1.80086e-05	-0.705463	0.314	0.504	0.504206
Bola2	1.8653e-05	-0.525837	0.236	0.457	0.522246
Ranbp2	1.88111e-05	-0.644469	0.127	0.307	0.526673
Camk1	1.88442e-05	0.633453	0.638	0.394	0.527599
Hnrnpab	1.88699e-05	-0.546496	0.515	0.701	0.528319
Manf	1.89349e-05	-0.562467	0.463	0.654	0.530141
Cd300a	1.92511e-05	0.689666	0.301	0.102	0.538991
Frmd4a	1.94547e-05	0.604035	0.742	0.52	0.544692
Ltc4s	2.12783e-05	0.845316	0.41	0.197	0.595749
Srsf5	2.13926e-05	0.531876	0.847	0.701	0.598949
Srgap2	2.16549e-05	0.581389	0.755	0.591	0.606295
Arglu1	2.29341e-05	0.661165	0.677	0.449	0.64211
Cald1	2.37965e-05	-0.680201	0.079	0.236	0.666255
Fam65b	2.66256e-05	-0.462525	0.009	0.102	0.745464
Blnk	2.66761e-05	0.754554	0.38	0.181	0.746878
Raly	2.75068e-05	-0.717343	0.21	0.402	0.770135
Tns1	2.79321e-05	0.669706	0.192	0.031	0.782044
Eif4ebp1	2.89109e-05	-0.752997	0.17	0.362	0.809447
Fkbp3	3.05443e-05	-0.759886	0.153	0.331	0.855179
Mrpl21	3.06642e-05	-0.539966	0.114	0.283	0.858537
Smap2	3.15647e-05	0.697584	0.524	0.315	0.883748
Krtcap2	3.22351e-05	-0.705593	0.349	0.528	0.90252
Rpl37	3.22757e-05	-0.266206	0.978	0.976	0.903656
Hells	3.2971e-05	-0.641124	0.061	0.205	0.923123
Pwwp2a	3.32257e-05	0.799765	0.376	0.165	0.930254
H2-Oa	3.37579e-05	0.701621	0.188	0.031	0.945154
Hspd1	3.41324e-05	-0.701787	0.489	0.614	0.955638
Zfp36l2	3.43114e-05	0.658523	0.707	0.488	0.960651
Usp31	3.55748e-05	-0.408986	0.013	0.11	0.996023
Ccnd1	3.61692e-05	-0.692183	0.358	0.535	1
Ebna1bp2	3.69038e-05	-0.702	0.118	0.283	1
Npm3	3.72002e-05	-0.545873	0.122	0.307	1
Gcsh	4.03361e-05	-0.761746	0.1	0.26	1
Fam46c	4.10487e-05	0.683353	0.218	0.055	1
Trf	4.12088e-05	0.53601	0.69	0.465	1
Sgk1	4.20098e-05	0.911105	0.467	0.252	1
Cct2	4.22009e-05	-0.659453	0.428	0.591	1
Fam110a	4.24243e-05	0.519692	0.122	0	1
Sfxn1	4.24544e-05	-0.622496	0.092	0.244	1
Trim30d	4.27441e-05	-0.624228	0.057	0.189	1
Ssr4	4.32705e-05	-0.527664	0.603	0.732	1
Rpl31	4.37659e-05	-0.493839	0.742	0.858	1
Soga1	4.43732e-05	0.603014	0.201	0.039	1
Cxxc5	4.50314e-05	0.71907	0.389	0.181	1
Dhrs3	4.50738e-05	0.644286	0.284	0.094	1
Abcc5	4.53985e-05	0.715183	0.271	0.087	1
Dock10	5.10596e-05	0.637714	0.432	0.213	1
Atxn1	5.17139e-05	0.659336	0.135	0.008	1
Slco2b1	5.17368e-05	0.580202	0.655	0.433	1
Atp6v0b	5.22081e-05	0.549577	0.803	0.646	1
Ndufs4	5.36696e-05	-0.607738	0.074	0.22	1
Herc2	5.74518e-05	0.578455	0.463	0.252	1
Atp5k	5.79726e-05	-0.67996	0.227	0.409	1
Papss1	5.91365e-05	0.59991	0.341	0.134	1
Skil	5.95133e-05	0.562206	0.524	0.299	1
Trim12a	5.96768e-05	-0.582822	0.026	0.134	1
Nap1l1	5.99516e-05	-0.632263	0.389	0.583	1
Akr1a1	6.14442e-05	-0.709799	0.428	0.591	1
Snrpa1	6.21552e-05	-0.740344	0.183	0.362	1
Mki67	6.24073e-05	-1.10989	0.079	0.22	1
H2-K1	6.43461e-05	0.457198	0.921	0.937	1
Rogdi	6.5311e-05	0.567766	0.341	0.134	1
Traf3ip3	6.56833e-05	0.530377	0.135	0.008	1
Psmc2	6.58876e-05	-0.594403	0.179	0.362	1
Psmc4	6.69e-05	-0.507603	0.131	0.299	1
Cflar	6.71014e-05	0.515953	0.581	0.354	1
Angptl7	6.71045e-05	0.543162	0.197	0.039	1
Adrbk2	6.75076e-05	0.520367	0.135	0.008	1
Slc36a1	6.86012e-05	0.596367	0.218	0.055	1
Psmd12	6.86223e-05	-0.638567	0.201	0.386	1
Gas8	6.92747e-05	-0.495902	0.026	0.134	1
Dek	7.05357e-05	-0.692484	0.284	0.465	1
Gipc1	7.0992e-05	-0.64286	0.092	0.244	1
Eif3k	7.11318e-05	-0.756193	0.314	0.488	1
Rplp0	7.12958e-05	-0.314777	0.917	0.961	1
Wdr12	7.13786e-05	-0.469838	0.114	0.283	1
Rps7	7.22524e-05	-0.371725	0.948	0.984	1
Tnrc6b	7.35254e-05	0.749713	0.367	0.181	1
Hvcn1	7.36025e-05	0.673121	0.227	0.063	1
Tns3	7.40834e-05	0.676518	0.354	0.157	1
Eif2s1	7.47777e-05	-0.653202	0.197	0.378	1
Amotl1	7.49759e-05	0.722893	0.197	0.047	1
Pgls	7.67098e-05	-0.590769	0.354	0.535	1
Med13l	7.68457e-05	0.707568	0.306	0.126	1
Eif1ad	7.90912e-05	-0.624837	0.162	0.339	1
Rgs1	7.92233e-05	0.865738	0.528	0.323	1
Eif2ak2	8.03708e-05	-0.581625	0.179	0.354	1
Ube2k	8.1279e-05	-0.527626	0.179	0.378	1
Coro1a	8.16764e-05	-0.571378	0.537	0.677	1
Fli1	8.32569e-05	0.710018	0.358	0.165	1
Dock2	8.44432e-05	0.632556	0.511	0.299	1
Eef2	8.6578e-05	-0.429853	0.782	0.85	1
Mcm3	8.71527e-05	-0.680172	0.105	0.26	1
Btf3	8.82054e-05	-0.515937	0.69	0.756	1
Mrto4	8.96028e-05	-0.643368	0.118	0.276	1
Hist1h1b	9.11142e-05	-0.695429	0.044	0.165	1
Rnf13	9.16405e-05	0.680862	0.406	0.205	1
Crlf3	9.3806e-05	0.82363	0.415	0.236	1
Olfml3	9.76625e-05	0.637761	0.694	0.504	1
H2afj	9.90954e-05	-0.573403	0.306	0.504	1
Mt2	0.000100618	-0.497424	0.131	0.299	1
Prdx4	0.000101536	-0.611397	0.245	0.425	1
Ctsf	0.000101623	0.699959	0.341	0.15	1
Nhp2	0.000102362	-0.646267	0.245	0.425	1
Golgb1	0.00010267	0.602655	0.406	0.205	1
Pik3cg	0.000104217	0.675417	0.38	0.189	1
Tmem59	0.000105552	0.557351	0.651	0.433	1
Mthfd2	0.000105962	-0.536249	0.1	0.26	1
Ssbp2	0.000105962	0.575794	0.214	0.055	1
Tnf	0.000105982	-0.53693	0.061	0.197	1
Gna15	0.000107075	0.642121	0.419	0.22	1
Cox6c	0.000107441	-0.577599	0.555	0.685	1
Ppp1ca	0.000108851	-0.663821	0.428	0.583	1
Lars	0.000112222	-0.672891	0.253	0.433	1
Ssh2	0.000112499	0.574259	0.769	0.622	1
Ptpra	0.00011504	0.500146	0.467	0.244	1
Adgre1	0.0001168	0.707261	0.493	0.307	1
Ctsa	0.000119594	0.519177	0.76	0.63	1
Hip1	0.000121079	-0.398638	0.017	0.11	1
Entpd1	0.000123504	0.679561	0.445	0.252	1
Ramp1	0.000124633	0.530719	0.17	0.031	1
Apex1	0.000124849	-0.596071	0.127	0.283	1
Hirip3	0.000124868	-0.453726	0.057	0.189	1
Mdh2	0.000125314	-0.680869	0.336	0.512	1
Polr2f	0.000125814	-0.493226	0.258	0.449	1
Bckdha	0.000128301	0.533743	0.14	0.016	1
St3gal6	0.000129498	0.528494	0.402	0.189	1
Atp5l	0.000131057	-0.654686	0.467	0.614	1
Uqcrb	0.000148424	-0.517449	0.297	0.496	1
Cenpw	0.000148741	-0.44518	0.026	0.126	1
Slc3a2	0.000151235	-0.518815	0.493	0.646	1
Plxna4	0.000151664	0.591383	0.183	0.039	1
Mycbp2	0.00015802	0.614237	0.59	0.409	1
Siglech	0.00015839	0.527286	0.83	0.669	1
Ppp1r9a	0.000158552	0.641833	0.406	0.205	1
Tsfm	0.000158804	-0.546048	0.048	0.165	1
Ms4a6c	0.000159355	-0.68266	0.157	0.323	1
Rps19	0.00015946	-0.404323	0.939	0.976	1
Ptpn1	0.000160162	-0.564397	0.424	0.583	1
Fam63b	0.00016027	0.649516	0.271	0.102	1
Atp5j	0.000160793	-0.639571	0.41	0.575	1
Parp1	0.000160823	-0.578705	0.122	0.276	1
Tex30	0.000161585	-0.364305	0.026	0.126	1
Cwc22	0.000162082	0.746423	0.253	0.094	1
Txnrd1	0.000162869	-0.500626	0.105	0.26	1
Ctc1	0.000168107	0.614888	0.266	0.094	1
Psmc6	0.000169532	-0.550601	0.205	0.386	1
Atp1b3	0.000170815	-0.56478	0.288	0.48	1
Mcm2	0.000171075	-0.637734	0.057	0.181	1
Ctsc	0.00017287	-0.521741	0.694	0.764	1
Gpr65	0.000180567	-0.497619	0.031	0.134	1
H2-M3	0.000180812	0.644503	0.328	0.15	1
Adsl	0.000182624	-0.468396	0.061	0.189	1
Uchl3	0.000183909	-0.469504	0.066	0.197	1
Pfdn1	0.000184974	-0.618558	0.162	0.315	1
Lrrc59	0.00018515	-0.63243	0.201	0.362	1
Pld1	0.000185868	0.609658	0.297	0.118	1
Cdk6	0.00018774	-0.535065	0.157	0.323	1
Fam167b	0.000188213	0.555246	0.223	0.071	1
Ftl1	0.000190569	-0.402791	0.943	0.976	1
Gars	0.000190972	-0.568757	0.148	0.307	1
Gtf2h2	0.000194388	0.728612	0.306	0.142	1
Cct8	0.000197373	-0.68756	0.38	0.543	1
Ddost	0.000199582	-0.604719	0.349	0.496	1
Rbm5	0.000203055	0.615959	0.559	0.354	1
Snrpd3	0.000203113	-0.605676	0.231	0.402	1
Gngt2	0.000205203	0.691671	0.393	0.205	1
Prmt1	0.000205296	-0.585223	0.279	0.457	1
Fam104a	0.000208974	-0.629849	0.218	0.386	1
Sowahc	0.000209244	0.590519	0.341	0.142	1
Ap2m1	0.000209698	-0.659635	0.197	0.354	1
Denr	0.000210795	-0.585979	0.306	0.472	1
Nomo1	0.000215166	-0.465767	0.092	0.236	1
Tcof1	0.00021742	-0.612857	0.218	0.378	1
Taz	0.000217801	0.638688	0.253	0.094	1
Tpcn1	0.000218782	0.561634	0.201	0.055	1
Dennd4a	0.000219275	0.698676	0.354	0.181	1
Man1a	0.000222724	0.501856	0.354	0.157	1
Mbd2	0.00022406	-0.650648	0.122	0.268	1
Setd8	0.000227092	-0.612429	0.144	0.299	1
Cd53	0.000227563	0.538463	0.655	0.48	1
Hars	0.000229399	-0.472382	0.052	0.173	1
Gbp2	0.00022979	-0.616617	0.092	0.228	1
Qsox1	0.000230252	-0.61776	0.096	0.236	1
Aftph	0.00023138	0.587571	0.328	0.15	1
Sdc3	0.000239383	-0.722519	0.105	0.244	1
Kmt2c	0.000241389	0.679045	0.341	0.157	1
Mybbp1a	0.000242073	-0.533958	0.253	0.433	1
St8sia6	0.000243566	0.515013	0.118	0.008	1
Nudcd2	0.000247463	-0.559929	0.197	0.362	1
Rdx	0.000249836	-0.528085	0.319	0.48	1
Rps27l	0.00025054	-0.623672	0.424	0.583	1
Tmsb4x	0.000250556	-0.308608	0.991	1	1
Irak2	0.000252451	0.546774	0.157	0.031	1
Leng8	0.00025466	0.684145	0.253	0.102	1
Wnk1	0.000258888	0.583604	0.755	0.638	1
Lamp2	0.000259389	0.44593	0.681	0.496	1
Gigyf1	0.000260307	0.609815	0.223	0.071	1
Zfp593	0.00026233	-0.351062	0.035	0.142	1
Pnp	0.000262611	-0.555985	0.323	0.48	1
Uqcc2	0.000263679	-0.602612	0.275	0.441	1
Ezh2	0.000265455	-0.437236	0.048	0.165	1
Pa2g4	0.000265609	-0.591184	0.162	0.323	1
Man2b1	0.000268066	0.543957	0.751	0.583	1
Mcm6	0.000270007	-0.560137	0.066	0.189	1
Prex1	0.000271273	0.705432	0.441	0.276	1
Lmo2	0.000273022	0.650727	0.432	0.228	1
Havcr2	0.000273195	0.559038	0.415	0.228	1
Rpl32	0.000278718	-0.289772	0.965	0.984	1
P3h2	0.000278769	0.548703	0.157	0.031	1
Pitpnc1	0.00028432	0.675755	0.245	0.087	1
Scoc	0.00028824	0.678909	0.424	0.236	1
Atp5g2	0.000289464	-0.423451	0.616	0.764	1
Cdkn1a	0.000291257	-0.736351	0.057	0.173	1
Bmf	0.000293691	0.619866	0.114	0.008	1
Fcgr3	0.000303684	0.441052	0.847	0.654	1
Sat1	0.000304629	0.553002	0.729	0.567	1
Hnrnph1	0.000305533	0.68507	0.533	0.354	1
Fam134b	0.000306593	0.55794	0.441	0.244	1
Lmna	0.000312228	-0.576242	0.341	0.512	1
Sall1	0.00031425	0.590881	0.524	0.354	1
Eif5b	0.000322495	-0.488617	0.467	0.622	1
Smdt1	0.000324474	-0.752207	0.223	0.378	1
Akna	0.000331999	0.518179	0.21	0.063	1
Aim2	0.000334272	0.727095	0.301	0.142	1
Zc3h15	0.000337322	-0.607785	0.205	0.362	1
Irgm1	0.000343865	-0.491114	0.127	0.268	1
Pnpla7	0.000344462	0.626465	0.293	0.126	1
Irf7	0.000344523	-0.592432	0.052	0.165	1
Sumo2	0.000355172	-0.447293	0.546	0.693	1
Gng5	0.000359637	-0.542216	0.603	0.724	1
Nr1d2	0.000363374	0.568002	0.17	0.039	1
Dst	0.000365364	0.519303	0.624	0.417	1
Setd2	0.00037119	0.667086	0.319	0.157	1
Psma2	0.000372478	-0.602204	0.345	0.504	1
Ndufb6	0.000374239	-0.435043	0.074	0.205	1
Creld2	0.000379182	-0.603439	0.074	0.197	1
Cyth4	0.00038072	0.583315	0.572	0.394	1
Nrp1	0.000382377	-0.447332	0.201	0.362	1
Arhgap31	0.000385721	-0.325644	0.017	0.102	1
Akirin2	0.000387016	0.535602	0.38	0.205	1
Slc25a4	0.000394397	-0.491323	0.38	0.535	1
Pdia6	0.000394599	-0.519526	0.524	0.63	1
Slamf9	0.00039585	0.613094	0.214	0.071	1
Stx16	0.00039739	0.640636	0.279	0.118	1
Gm26669	0.000397693	0.555928	0.188	0.047	1
Vgll4	0.000398359	0.580721	0.341	0.165	1
Osbpl1a	0.000401054	-0.449406	0.048	0.157	1
Gpr146	0.000401129	0.609905	0.266	0.11	1
Camk2n1	0.000401804	0.793661	0.253	0.102	1
Slc15a3	0.000403725	-0.596439	0.223	0.394	1
Chchd1	0.000414006	-0.486023	0.148	0.299	1
Tkt	0.000416558	-0.572737	0.323	0.488	1
Arid4a	0.000419801	0.569777	0.358	0.165	1
Stmn1	0.000422191	-0.479607	0.096	0.228	1
Srm	0.000430882	-0.542909	0.144	0.299	1
Il4ra	0.000434334	-0.663547	0.175	0.315	1
Rpl5	0.000436434	-0.340175	0.878	0.953	1
Avl9	0.000439387	0.508113	0.192	0.055	1
Nuak1	0.000440378	0.52671	0.341	0.165	1
Ssr2	0.000447299	-0.433145	0.349	0.52	1
Gm10138	0.000451101	0.559193	0.166	0.039	1
Cd36	0.000451466	-0.389027	0.022	0.11	1
Msh5	0.000459456	0.453652	0.109	0.008	1
Eif2s3y	0.000461176	0.519345	0.162	0.039	1
Maml3	0.000461918	0.665598	0.253	0.102	1
Arhgap17	0.000462933	0.457069	0.463	0.283	1
Ppib	0.000466844	-0.431336	0.672	0.74	1
Fbl	0.00046925	-0.59501	0.323	0.465	1
Cenph	0.000471544	-0.395545	0.026	0.118	1
Rpl23a	0.000473244	-0.340566	0.891	0.969	1
Tmem86a	0.000474012	0.623705	0.428	0.236	1
Tmem135	0.000479115	0.525325	0.205	0.063	1
Anxa2	0.000487381	-0.511566	0.153	0.299	1
Cbl	0.00049273	0.588231	0.341	0.165	1
Rbx1	0.0004975	-0.518506	0.328	0.488	1
C3ar1	0.000504546	0.584371	0.314	0.15	1
Ccl3	0.000504578	-0.727562	0.127	0.276	1
Atraid	0.00050861	0.468844	0.406	0.213	1
Ubb	0.000526299	-0.291986	0.886	0.937	1
Eif1ax	0.000532819	-0.558607	0.179	0.339	1
Rffl	0.000549346	0.550371	0.122	0.016	1
Med8	0.0005541	-0.477662	0.114	0.26	1
Plcb2	0.000557517	0.629053	0.197	0.063	1
Asph	0.000558091	0.562995	0.502	0.315	1
Dnase2a	0.000560026	0.573691	0.245	0.094	1
Smarca5	0.000562357	-0.578829	0.332	0.512	1
Sema4d	0.000569306	0.656708	0.332	0.173	1
Nop9	0.000573565	-0.359924	0.035	0.134	1
Gbf1	0.000579491	0.476978	0.148	0.031	1
Il13ra1	0.000584744	0.453071	0.24	0.087	1
Nacc1	0.000585968	-0.446455	0.066	0.181	1
Nr2c2ap	0.000589203	-0.460622	0.079	0.205	1
Glud1	0.000606833	-0.366173	0.197	0.362	1
Sh3bgrl3	0.000606943	-0.577471	0.41	0.543	1
Lrch1	0.000610299	0.642367	0.148	0.031	1
Rsbn1l	0.000618497	0.543311	0.389	0.213	1
1700020I14Rik	0.000628654	0.613336	0.17	0.047	1
Spata13	0.000629623	0.703101	0.297	0.142	1
Myl6	0.000635728	-0.479547	0.48	0.63	1
Ndufa8	0.000636894	-0.62709	0.253	0.409	1
Cd68	0.000643611	0.515444	0.559	0.378	1
Snn	0.000648267	0.545954	0.183	0.055	1
Sarnp	0.000649926	-0.572676	0.153	0.299	1
Plekhf2	0.000657639	0.635768	0.214	0.079	1
Psma5	0.000658427	-0.667327	0.262	0.409	1
Pik3ca	0.000667987	0.545785	0.214	0.071	1
Tmem14c	0.000678815	-0.518331	0.306	0.457	1
Abca1	0.00068149	0.619607	0.48	0.291	1
Rnpepl1	0.000681792	0.396121	0.162	0.039	1
Polr1c	0.000691071	-0.424749	0.07	0.189	1
Cdh23	0.000691693	0.375664	0.105	0.008	1
Cycs	0.000694747	-0.531029	0.227	0.386	1
Atp5j2	0.000696259	-0.565957	0.463	0.591	1
Hnrnpul2	0.000698101	0.612178	0.262	0.11	1
Usp48	0.000700844	0.52987	0.192	0.063	1
Arl10	0.000722591	0.464626	0.148	0.031	1
Sars	0.000724108	-0.504264	0.231	0.394	1
Snrpd1	0.000732346	-0.460753	0.275	0.433	1
AY036118	0.000733938	-0.50137	0.817	0.898	1
Mgat4a	0.00073459	0.593379	0.467	0.283	1
Txnl4a	0.000735624	-0.6494	0.205	0.346	1
Pde3b	0.000736898	0.559143	0.563	0.394	1
Arhgap12	0.000737498	0.627951	0.192	0.063	1
Tpm2	0.000738948	-0.531841	0.148	0.299	1
Scarb2	0.000745953	0.590866	0.41	0.236	1
Tnfrsf21	0.00074628	0.431584	0.301	0.134	1
Mgat2	0.000749685	-0.550692	0.179	0.315	1
Liph	0.000757651	0.474277	0.118	0.016	1
3222401L13Rik	0.000757866	0.513631	0.131	0.024	1
Rhoa	0.000760625	-0.518068	0.507	0.661	1
Col6a3	0.000769698	0.490742	0.131	0.024	1
Drap1	0.000781127	-0.569586	0.258	0.409	1
Cyp4v3	0.000789364	0.439036	0.162	0.039	1
Pan3	0.000791763	0.602049	0.367	0.189	1
Tcf7l2	0.000795645	0.55984	0.218	0.079	1
Filip1l	0.000800792	0.493062	0.197	0.063	1
Tmem87b	0.000804227	0.479271	0.183	0.055	1
Psmb6	0.000805598	-0.633336	0.349	0.496	1
Smc1a	0.00081006	-0.503072	0.245	0.417	1
Dnajc13	0.000810329	-0.536086	0.183	0.339	1
Exosc4	0.000820007	-0.47784	0.092	0.22	1
Gde1	0.000826028	0.53558	0.306	0.15	1
Thyn1	0.000833917	-0.493797	0.039	0.134	1
Ang	0.000837899	0.43619	0.131	0.024	1
Raph1	0.000842363	-0.368136	0.022	0.102	1
Hacd1	0.000850989	-0.408174	0.022	0.102	1
Psmc3ip	0.000850989	-0.397013	0.022	0.102	1
Fosb	0.000851784	0.755582	0.581	0.441	1
Tef	0.000852996	0.459523	0.144	0.031	1
Zbtb4	0.000853018	0.473003	0.192	0.063	1
Fmnl1	0.000853266	0.468858	0.223	0.079	1
Rpl28	0.000861528	-0.351799	0.961	0.984	1
Rars	0.000869512	-0.42247	0.114	0.252	1
Hmbox1	0.000869843	0.477908	0.17	0.047	1
Cct3	0.000873778	-0.614053	0.362	0.512	1
S100a10	0.000883937	-0.569628	0.301	0.457	1
mt-Atp8	0.000888092	-0.564206	0.157	0.291	1
Ptafr	0.000901704	0.570953	0.179	0.055	1
Mrps18b	0.000902463	-0.481487	0.07	0.181	1
Flna	0.000906533	-0.567836	0.122	0.252	1
Herpud1	0.000919598	0.528233	0.367	0.189	1
Snrpd2	0.000928648	-0.619047	0.332	0.465	1
Fchsd2	0.000933721	0.624699	0.437	0.268	1
Hnrnpa3	0.000934285	-0.634383	0.55	0.638	1
Dnttip2	0.000937599	-0.58754	0.162	0.299	1
Cd3eap	0.000941728	-0.525779	0.105	0.228	1
Nfkb1	0.00094428	0.465874	0.419	0.236	1
Plpp2	0.000949729	-0.354617	0.031	0.118	1
Pbdc1	0.000949794	-0.481149	0.079	0.197	1
Mrpl20	0.000955281	-0.505986	0.175	0.323	1
Myl12a	0.000957413	-0.536572	0.31	0.488	1
Klhl24	0.000958195	0.464753	0.144	0.031	1
Sgk3	0.00097056	0.358959	0.162	0.039	1
Kif21b	0.000976318	0.655608	0.306	0.15	1
Bcl9	0.000977292	0.54866	0.14	0.031	1
Prkcd	0.000982896	0.412	0.485	0.299	1
N6amt2	0.000989755	-0.410709	0.026	0.11	1
Uty	0.000991417	0.437529	0.131	0.024	1
Atpif1	0.000991683	-0.543059	0.419	0.559	1
Snrpe	0.000999861	-0.495585	0.306	0.449	1
Nt5c	0.00101814	-0.495893	0.118	0.252	1
Lhfpl2	0.00102168	0.561699	0.284	0.134	1
Cds1	0.00102483	0.446375	0.157	0.039	1
Cebpg	0.00102571	0.580549	0.31	0.157	1
Anxa1	0.00102773	-0.575313	0.227	0.386	1
Ikbkap	0.00104168	-0.275734	0.022	0.102	1
Pdlim4	0.00104632	0.561679	0.314	0.15	1
Rpl36a	0.00105844	-0.378837	0.782	0.89	1
Atp5o	0.00106059	-0.501679	0.319	0.457	1
Slc25a3	0.00106648	-0.387704	0.511	0.654	1
Heatr5a	0.00106656	0.451624	0.183	0.055	1
Exosc3	0.0010713	-0.388387	0.035	0.126	1
Abcf1	0.00108956	-0.509869	0.231	0.386	1
Foxn3	0.00109711	0.492414	0.293	0.134	1
Arhgdib	0.00109884	-0.514211	0.454	0.567	1
Cdc34	0.00110074	-0.652236	0.14	0.276	1
2810474O19Rik	0.00112035	0.65493	0.389	0.228	1
Ankrd44	0.00112785	0.523755	0.397	0.228	1
Fbxl3	0.00113039	0.482967	0.14	0.031	1
Eif4g1	0.00114902	-0.369014	0.437	0.598	1
Adamts1	0.00115118	-0.498799	0.092	0.213	1
Ndufb9	0.00116039	-0.506126	0.415	0.543	1
Lsm5	0.00117276	-0.491668	0.087	0.205	1
Hbp1	0.00117426	0.569345	0.153	0.039	1
Dirc2	0.0011834	0.431014	0.166	0.047	1
Tnrc6c	0.00118587	0.570978	0.262	0.118	1
Hmgxb4	0.00119154	0.503937	0.201	0.071	1
Rps3a1	0.00119634	-0.25801	0.961	1	1
Dnaja1	0.00119877	-0.498956	0.354	0.496	1
Dkc1	0.00120023	-0.613338	0.148	0.283	1
Lpcat1	0.00120429	0.528395	0.245	0.102	1
Phxr4	0.001225	0.419384	0.127	0.024	1
2510009E07Rik	0.001225	0.455113	0.127	0.024	1
Prelid1	0.00123024	-0.615758	0.205	0.339	1
Tcp1	0.00124079	-0.411363	0.332	0.488	1
Pura	0.00125333	0.533193	0.546	0.394	1
Rbpj	0.00125537	-0.448817	0.214	0.37	1
Pold2	0.00126674	-0.472854	0.061	0.165	1
Gtpbp4	0.00127783	-0.56934	0.197	0.346	1
Hsd17b11	0.00128007	0.555908	0.231	0.094	1
Macf1	0.00128465	0.454287	0.668	0.52	1
Klf3	0.00128743	0.48576	0.485	0.283	1
Gramd1a	0.0012881	0.595715	0.253	0.118	1
Kcnq1ot1	0.0013102	-0.748891	0.288	0.441	1
Gsap	0.00131851	0.514841	0.162	0.047	1
Kmt2e	0.00133195	0.511155	0.445	0.276	1
Mxd4	0.00133685	0.558073	0.258	0.11	1
Plcl2	0.00133909	0.589626	0.279	0.134	1
Pag1	0.00135319	0.555005	0.598	0.457	1
Clk1	0.00137508	0.496414	0.524	0.378	1
Hn1	0.00138338	-0.425583	0.406	0.559	1
2025-09-15	0.00139238	-0.453772	0.498	0.63	1
Zfand5	0.00139256	-0.418696	0.358	0.535	1
Swi5	0.00140272	-0.518642	0.358	0.512	1
Ppcdc	0.00141546	0.551687	0.393	0.228	1
2700094K13Rik	0.00141688	-0.498757	0.162	0.307	1
Ddx1	0.00142135	-0.468154	0.114	0.236	1
Nfe2l2	0.00142295	0.409914	0.445	0.252	1
Rnf216	0.0014268	0.522087	0.214	0.079	1
Vegfb	0.00143051	-0.4337	0.07	0.181	1
Mt1	0.001431	-0.513045	0.511	0.63	1
Eif4a1	0.00144674	-0.380187	0.616	0.74	1
Ncoa2	0.00145525	0.494461	0.188	0.063	1
Arhgef1	0.00145625	0.534334	0.197	0.071	1
Ctss	0.00145879	0.270613	0.987	0.969	1
Trpc4ap	0.00146123	0.542133	0.367	0.205	1
Ier2	0.00146168	-0.54155	0.371	0.528	1
Pld3	0.00146438	0.434106	0.236	0.094	1
M6pr	0.00147373	-0.557242	0.262	0.409	1
Aldoa	0.00147917	-0.422623	0.376	0.543	1
Cenpa	0.00148157	-0.6274	0.07	0.173	1
Wdr74	0.00148579	-0.456521	0.048	0.142	1
Ndufa3	0.00149764	-0.478589	0.14	0.276	1
Setd5	0.00152184	0.501114	0.319	0.165	1
Arl5c	0.00152407	0.433504	0.122	0.024	1
Fcgr4	0.00154648	-0.566211	0.144	0.276	1
Csad	0.00156346	0.526604	0.205	0.079	1
Rps26	0.00157009	-0.383708	0.891	0.906	1
Atp6v0d1	0.00157871	-0.492184	0.148	0.283	1
Cp	0.00159472	0.580839	0.122	0.024	1
Wsb1	0.00159617	0.59099	0.428	0.283	1
Tcf4	0.00160358	0.50528	0.581	0.425	1
Bax	0.00162668	-0.546125	0.21	0.362	1
Dnajc2	0.00164207	-0.511666	0.231	0.37	1
Rb1	0.00164349	0.446794	0.122	0.024	1
Psmd2	0.00166504	-0.756088	0.236	0.37	1
Uqcr11	0.00166808	-0.436121	0.301	0.457	1
Cox7c	0.00168178	-0.395297	0.568	0.701	1
Vipas39	0.00168298	-0.513565	0.035	0.118	1
Itgav	0.00169026	0.486794	0.249	0.11	1
Pkm	0.00169534	-0.455188	0.681	0.74	1
Crabp2	0.00170051	-0.386851	0.061	0.165	1
Cdc37	0.0017075	-0.478022	0.227	0.37	1
Zmynd8	0.00173518	0.594125	0.262	0.118	1
Mrpl13	0.00173949	-0.482798	0.096	0.213	1
Eno1	0.00174362	-0.516449	0.349	0.496	1
Mknk1	0.00176145	0.501512	0.218	0.087	1
Fh1	0.00178328	-0.394023	0.057	0.157	1
Dusp1	0.0017967	0.673104	0.459	0.315	1
Arhgap27	0.00179988	0.422641	0.157	0.047	1
Ncoa3	0.00180085	0.55411	0.258	0.118	1
Agpat2	0.00180272	-0.437471	0.035	0.118	1
Rpp30	0.00180272	-0.475925	0.035	0.118	1
Phf11d	0.0018116	-0.378227	0.052	0.15	1
Ep300	0.00181315	0.474341	0.301	0.15	1
Fcho2	0.00182444	0.556881	0.279	0.134	1
Odc1	0.00183072	-0.504636	0.192	0.331	1
Cdca7	0.00183267	-0.630781	0.07	0.173	1
Slc11a1	0.00183762	0.531769	0.362	0.213	1
Hdac5	0.00183891	0.497567	0.144	0.039	1
Ankra2	0.00185257	0.403846	0.122	0.024	1
Ifngr1	0.00185868	0.47265	0.633	0.488	1
Slc7a1	0.00187433	-0.33085	0.048	0.142	1
Cks2	0.00187886	-0.571861	0.17	0.299	1
Vps37a	0.00188957	0.530942	0.144	0.039	1
Kmt2d	0.00189533	0.464976	0.17	0.055	1
Parp9	0.00189599	-0.433226	0.07	0.173	1
Abhd11	0.00190248	-0.347894	0.026	0.102	1
Lsm4	0.00190468	-0.494375	0.214	0.362	1
Bub3	0.00190757	0.483021	0.271	0.134	1
Crebrf	0.00194582	0.453753	0.157	0.047	1
Cops6	0.00195066	-0.478868	0.144	0.276	1
Exosc2	0.00197583	-0.384639	0.044	0.134	1
Kmt2a	0.00198212	0.527382	0.336	0.189	1
mt-Nd2	0.00199921	-0.389214	0.969	0.961	1
Zfp871	0.0019996	0.452297	0.183	0.063	1
Zfp839	0.00201248	0.457882	0.118	0.024	1
Tspan13	0.00202191	0.586451	0.275	0.15	1
Rrp12	0.00203055	-0.389904	0.026	0.102	1
Fmr1nb	0.00204881	-0.412639	0.031	0.11	1
Birc2	0.00204931	0.410591	0.144	0.039	1
Med13	0.00208014	0.448621	0.271	0.126	1
Sgpl1	0.00208743	0.539378	0.341	0.197	1
Parp11	0.00208937	0.40409	0.118	0.024	1
Dennd5b	0.00212843	-0.633199	0.118	0.236	1
D2Wsu81e	0.00215021	-0.273573	0.048	0.142	1
Abr	0.00217083	0.443113	0.205	0.079	1
Supt20	0.00219846	0.462965	0.336	0.173	1
Rab3gap1	0.00220018	0.551209	0.24	0.11	1
Ccdc97	0.00220682	-0.334972	0.026	0.102	1
Smc6	0.00221354	-0.389647	0.17	0.307	1
Adcy7	0.00222803	0.451862	0.21	0.087	1
Sepp1	0.00223915	0.393988	0.738	0.614	1
Ssfa2	0.00224582	0.572926	0.192	0.071	1
Tln1	0.00225304	-0.603286	0.415	0.559	1
Ski	0.00226036	0.361717	0.524	0.331	1
Cyb5r4	0.00226863	-0.320959	0.026	0.102	1
Abcc3	0.00229731	0.482077	0.188	0.071	1
Snhg18	0.00231175	-0.350136	0.052	0.15	1
Gm10076	0.0023222	-0.362351	0.865	0.85	1
Cep63	0.00233011	0.389085	0.105	0.016	1
Mphosph6	0.00234333	-0.480929	0.083	0.189	1
Cacybp	0.00236584	-0.580024	0.214	0.346	1
Gm26853	0.00238898	0.342057	0.118	0.024	1
Crlf2	0.00239001	-0.27475	0.048	0.142	1
Mto1	0.00241603	-0.309484	0.039	0.126	1
Atp5c1	0.0024316	-0.447635	0.393	0.535	1
Rptor	0.00246145	0.41343	0.271	0.126	1
Itch	0.00246446	0.547124	0.297	0.157	1
Gm2a	0.00246513	0.50418	0.306	0.157	1
Dnaja2	0.00247198	-0.454161	0.262	0.417	1
Mkln1	0.00247564	0.392337	0.389	0.236	1
Fbxw4	0.00249828	0.467471	0.253	0.118	1
Chd8	0.00250253	0.505311	0.319	0.181	1
Hypk	0.00251129	-0.557835	0.083	0.189	1
Paics	0.00251527	-0.473551	0.122	0.244	1
Cd37	0.00252477	0.417622	0.437	0.252	1
Bri3bp	0.00252677	-0.410656	0.061	0.157	1
Tomm5	0.00253811	-0.501291	0.253	0.409	1
Per3	0.00256218	0.357515	0.131	0.031	1
Thap3	0.00256253	0.404312	0.157	0.047	1
S100a4	0.00257094	-0.581448	0.328	0.472	1
Mrpl12	0.00257191	-0.448185	0.223	0.362	1
Lyz2	0.00259869	0.570671	0.459	0.307	1
Tmbim4	0.002607	0.427083	0.328	0.173	1
Tsc22d3	0.00261005	0.42901	0.118	0.024	1
Zfp260	0.00261768	0.353319	0.1	0.016	1
Gmip	0.00263138	0.534519	0.367	0.213	1
Slc12a6	0.00265166	0.500383	0.293	0.157	1
Plekhm2	0.00266334	0.552525	0.14	0.039	1
Sesn1	0.00266738	0.503039	0.166	0.055	1
Serpine2	0.00267154	0.372862	0.279	0.134	1
Slc39a6	0.00267347	-0.482525	0.083	0.189	1
Eif1a	0.00267982	-0.659204	0.179	0.299	1
Adrm1	0.00268573	-0.456637	0.114	0.228	1
Nifk	0.00269073	-0.490745	0.092	0.197	1
Pla2g15	0.00273837	0.35726	0.472	0.291	1
Fam162a	0.00275587	-0.314788	0.07	0.173	1
Tnfaip8l2	0.00276262	0.421277	0.358	0.197	1
Bola3	0.0027756	-0.404466	0.092	0.205	1
Cenpb	0.00278312	-0.63533	0.131	0.252	1
Lasp1	0.00279296	0.525657	0.245	0.118	1
Fblim1	0.00280105	0.349975	0.1	0.016	1
Pogz	0.00282811	0.466688	0.188	0.071	1
Eif3b	0.00283327	-0.397308	0.258	0.402	1
Aco1	0.00283854	-0.26917	0.035	0.118	1
Golga4	0.00284165	0.41944	0.301	0.15	1
Arpc5l	0.00286537	-0.372444	0.201	0.346	1
Nasp	0.00286962	-0.57978	0.166	0.291	1
Specc1	0.00290779	0.498435	0.406	0.252	1
Adrbk1	0.00291255	0.421583	0.41	0.26	1
Eef2k	0.00292324	0.519527	0.192	0.079	1
Narf	0.00292766	0.420493	0.153	0.047	1
Csnk2b	0.00296162	-0.501629	0.122	0.244	1
Rrp7a	0.00296915	-0.519174	0.096	0.205	1
Cnn2	0.00300256	-0.475185	0.079	0.181	1
Nfxl1	0.00300437	-0.282836	0.118	0.236	1
Zfp652	0.00300491	0.593835	0.336	0.197	1
Krcc1	0.00300687	0.434465	0.332	0.173	1
Tm4sf1	0.00302129	-0.620247	0.271	0.402	1
Umps	0.00305516	-0.446483	0.057	0.15	1
Dnajc8	0.00305673	-0.551369	0.231	0.362	1
Mat2b	0.00309228	0.479966	0.21	0.087	1
Jade2	0.00309818	0.445295	0.188	0.071	1
Slc35b1	0.00312663	-0.34619	0.092	0.205	1
Tnfrsf1b	0.00315136	0.474847	0.188	0.071	1
Dtymk	0.00316533	-0.595522	0.166	0.291	1
Abhd6	0.00317233	0.454978	0.183	0.071	1
Cmtm6	0.00318063	0.504176	0.463	0.315	1
Tnrc18	0.00318351	0.495371	0.301	0.157	1
Snrpa	0.00321109	-0.439094	0.17	0.299	1
Nip7	0.00321153	-0.431427	0.197	0.323	1
Nufip1	0.00322361	-0.414516	0.052	0.142	1
Rrp1	0.00322576	-0.4981	0.214	0.346	1
Mtap	0.00325887	-0.38138	0.083	0.189	1
Vps29	0.00326176	-0.426829	0.131	0.252	1
Rfc3	0.0033045	-0.389213	0.061	0.157	1
Bop1	0.00332335	-0.380926	0.057	0.15	1
Tk1	0.00333608	-0.541514	0.044	0.126	1
Kdm7a	0.00335189	0.537676	0.293	0.157	1
Nmt1	0.00335194	-0.512905	0.284	0.425	1
Zfand6	0.00336537	0.512095	0.266	0.134	1
Dapp1	0.00337733	0.507606	0.249	0.118	1
Setd1b	0.00338756	0.431645	0.21	0.087	1
Tpm4	0.00339495	-0.39918	0.253	0.394	1
Rrm2	0.00344014	-0.486338	0.092	0.197	1
Zbtb37	0.00346824	0.424606	0.153	0.047	1
Degs1	0.00349878	-0.429873	0.118	0.236	1
Grpel1	0.0035098	-0.571954	0.144	0.26	1
Cd300lf	0.00351154	-0.399854	0.266	0.425	1
Pik3cd	0.0035319	0.428597	0.227	0.102	1
Klk8	0.00353419	0.486657	0.183	0.071	1
Romo1	0.00359525	-0.527876	0.197	0.323	1
Ifi35	0.00362851	-0.411434	0.1	0.213	1
Pik3r6	0.00368096	0.452648	0.109	0.024	1
Zfp36l1	0.00368562	0.770007	0.764	0.669	1
Coro1c	0.00369051	-0.377961	0.079	0.181	1
Agps	0.00369122	0.456859	0.214	0.094	1
Dpm3	0.00369423	-0.539278	0.162	0.283	1
Psmb5	0.00370225	-0.467941	0.301	0.433	1
Rbm8a	0.00370669	-0.556869	0.293	0.409	1
Tm6sf1	0.00374429	0.571951	0.376	0.228	1
Kif5b	0.00377066	-0.287735	0.445	0.567	1
Thoc7	0.0037868	-0.467525	0.1	0.205	1
Pid1	0.00380518	0.44228	0.122	0.031	1
Slc23a2	0.00383204	0.503988	0.227	0.102	1
Akr1b10	0.00383675	0.468244	0.332	0.189	1
Dcaf12	0.00384918	0.35419	0.162	0.055	1
Neat1	0.00387772	-0.709212	0.336	0.465	1
Map4k4	0.00389304	0.466855	0.576	0.472	1
Usp1	0.00389349	-0.490033	0.092	0.197	1
Acp2	0.00394945	0.498179	0.358	0.22	1
Smpd1	0.00401928	0.278514	0.109	0.024	1
Nme2	0.00405155	-0.481558	0.061	0.15	1
Gm26699	0.00405687	0.362989	0.214	0.087	1
Nudt19	0.00406619	-0.33834	0.044	0.126	1
Tmem126a	0.00407991	-0.487929	0.135	0.252	1
Larp7	0.00410972	-0.430292	0.118	0.236	1
Mbnl2	0.00412909	0.587777	0.306	0.181	1
Hspa9	0.0041394	-0.482273	0.323	0.449	1
Larp1	0.00418024	-0.487481	0.323	0.449	1
Gmps	0.00418331	-0.482591	0.183	0.315	1
Eif3d	0.00419669	-0.471008	0.271	0.409	1
Rad50	0.00420238	-0.469728	0.148	0.268	1
Chchd2	0.00421207	-0.407006	0.681	0.772	1
Wdr70	0.00426221	-0.46276	0.035	0.11	1
Psat1	0.00428262	-0.474025	0.14	0.26	1
Higd1a	0.00429041	-0.37829	0.109	0.22	1
Nup62	0.00429956	-0.380465	0.074	0.173	1
Hprt	0.00432384	-0.454141	0.214	0.346	1
Nktr	0.00436983	0.456642	0.498	0.339	1
Serf2	0.00438853	-0.337347	0.655	0.724	1
Neurl1a	0.00440294	0.360433	0.197	0.079	1
Dynlrb1	0.00441494	-0.515784	0.148	0.268	1
Ccnb1	0.00448178	-0.443606	0.048	0.134	1
Acaca	0.00448317	-0.339854	0.044	0.126	1
Esf1	0.00450184	-0.440944	0.162	0.283	1
Brd3	0.00451416	0.448773	0.227	0.102	1
Ifnar2	0.00455375	0.372003	0.354	0.213	1
Eef1b2	0.00455471	-0.275591	0.847	0.913	1
Ptpro	0.00455827	0.441805	0.179	0.071	1
Dock4	0.00456508	0.387164	0.17	0.063	1
Cks1b	0.00459399	-0.38127	0.201	0.339	1
Gpatch2	0.00462305	0.433505	0.131	0.039	1
Naa25	0.00463985	-0.451484	0.087	0.189	1
Plekha1	0.00464623	0.500698	0.205	0.087	1
Hnrnpc	0.00467442	-0.385576	0.328	0.465	1
Csf1	0.00469046	-0.649302	0.114	0.22	1
Nmral1	0.00471503	-0.36797	0.039	0.118	1
Znrf2	0.00471579	0.515445	0.293	0.157	1
Pld4	0.00472558	0.361415	0.773	0.654	1
Hsp90b1	0.00474524	-0.274907	0.852	0.913	1
Azin1	0.00476678	-0.482162	0.162	0.283	1
Gar1	0.00477463	-0.483064	0.166	0.283	1
Trmt13	0.00477844	0.324523	0.17	0.063	1
Tjp1	0.00479663	0.466289	0.297	0.157	1
Rad21	0.00485402	0.383443	0.293	0.157	1
Capn3	0.00485709	0.429593	0.301	0.165	1
Ruvbl2	0.00485933	-0.567938	0.074	0.165	1
Mydgf	0.00486245	-0.510618	0.31	0.433	1
Hspb3	0.00489802	0.361356	0.144	0.047	1
1110004E09Rik	0.00491917	-0.267137	0.039	0.118	1
Ndufs5	0.00495859	-0.335296	0.279	0.425	1
Nufip2	0.00498057	0.367118	0.314	0.165	1
Bnip3l	0.00499048	0.420366	0.349	0.205	1
Gspt1	0.00499436	-0.334684	0.306	0.449	1
Sema4g	0.00502953	0.424768	0.131	0.039	1
Chd9	0.00503408	0.488756	0.362	0.22	1
Nop2	0.00504414	-0.382266	0.07	0.165	1
Yipf4	0.00509196	0.431674	0.175	0.071	1
Bloc1s2	0.00511032	-0.411705	0.114	0.22	1
Sssca1	0.0051253	-0.411158	0.092	0.197	1
Prpf3	0.00516788	-0.319995	0.031	0.102	1
Jmjd1c	0.00516871	0.452688	0.572	0.441	1
Eif3c	0.00520594	-0.388502	0.393	0.543	1
Ulk2	0.00524076	0.397559	0.279	0.142	1
Il10rb	0.00525325	0.432335	0.297	0.165	1
Cdk19	0.00526385	0.468475	0.179	0.071	1
Ganab	0.0052806	0.468345	0.245	0.126	1
Dock8	0.00530679	0.449859	0.288	0.157	1
Sh3glb1	0.00532704	0.411461	0.677	0.535	1
Fbxo18	0.00532957	-0.315618	0.066	0.157	1
Hk2	0.00533252	-0.294611	0.362	0.52	1
Cdkn1b	0.00537059	0.425319	0.144	0.047	1
Epc1	0.00544288	0.465	0.227	0.11	1
Hmg20b	0.00544718	0.345918	0.192	0.079	1
Phkg2	0.00545514	0.374223	0.157	0.055	1
Asxl2	0.00546372	0.420789	0.301	0.165	1
Lrrc3	0.00547663	0.417139	0.328	0.173	1
Brix1	0.00549483	-0.403555	0.087	0.189	1
Ubl3	0.00552354	0.352893	0.459	0.299	1
Anxa5	0.0055355	-0.478038	0.188	0.315	1
Fbxl20	0.00556973	0.449066	0.197	0.087	1
Mapk8	0.00557088	0.311046	0.144	0.047	1
Slc20a1	0.00560743	-0.289278	0.096	0.205	1
Arsa	0.00563912	0.334657	0.144	0.047	1
Pin1	0.00567293	-0.402105	0.14	0.252	1
Hspa1a	0.00567563	0.263415	0.105	0.024	1
Tmem170b	0.00568691	0.409103	0.223	0.102	1
Gns	0.00570464	0.333934	0.568	0.409	1
Clcn4	0.00570594	0.417011	0.214	0.094	1
Tnfsf12	0.00571652	0.426142	0.105	0.024	1
Ttc28	0.00572672	0.485952	0.371	0.228	1
Plekho1	0.00578601	0.449706	0.362	0.22	1
Rnf38	0.00579911	0.327589	0.105	0.024	1
Slc16a6	0.00579956	0.419598	0.454	0.299	1
Fcrls	0.00580894	-0.645321	0.354	0.449	1
Cnbp	0.00581097	-0.373251	0.524	0.638	1
Arhgef2	0.00583535	0.361513	0.345	0.197	1
Sh3kbp1	0.00587518	0.420588	0.24	0.118	1
Fam134c	0.00587698	0.360834	0.118	0.031	1
Fbxl12	0.00591659	0.405974	0.118	0.031	1
Tspan7	0.00594426	0.456045	0.323	0.181	1
Ap1s2	0.00595184	0.47065	0.162	0.063	1
Atf3	0.00595357	-0.765554	0.162	0.276	1
Cdca8	0.00595643	-0.444206	0.057	0.142	1
Psmd8	0.00596309	-0.493225	0.262	0.378	1
Fasn	0.00598681	-0.388222	0.096	0.197	1
Ipo9	0.00599229	-0.404726	0.1	0.205	1
Rabac1	0.00604106	0.481461	0.328	0.189	1
Gps1	0.00607412	-0.632997	0.175	0.291	1
Aes	0.00609668	-0.435681	0.262	0.378	1
Dut	0.00615756	-0.458311	0.127	0.236	1
Rnf167	0.00620721	0.424867	0.153	0.055	1
Timm50	0.0062349	-0.363396	0.087	0.181	1
Stambpl1	0.00624216	0.317505	0.118	0.031	1
2410015M20Rik	0.0062742	-0.48893	0.249	0.362	1
Rpn2	0.00628068	-0.356034	0.441	0.567	1
Nfatc1	0.00628151	0.368533	0.188	0.079	1
Tmed1	0.00632074	-0.516943	0.118	0.22	1
Psmd7	0.00634468	-0.507429	0.319	0.433	1
Atp6v0a2	0.00636433	-0.354574	0.354	0.472	1
Eif1	0.00636995	-0.335661	0.895	0.921	1
Mrpl18	0.00638523	-0.472756	0.122	0.228	1
Hdgf	0.00640094	-0.468687	0.332	0.449	1
Ndufv1	0.00643815	-0.34607	0.118	0.228	1
St6galnac4	0.00644882	-0.548315	0.192	0.307	1
Mogs	0.00649052	-0.537151	0.105	0.205	1
Zfp292	0.00649301	0.598225	0.371	0.244	1
Mbd6	0.00649705	0.351268	0.166	0.063	1
Celf2	0.00653879	0.394167	0.629	0.504	1
Fam168a	0.00657843	0.418154	0.179	0.071	1
Rnf187	0.00657897	-0.458341	0.153	0.268	1
Psmc5	0.0066676	-0.291194	0.218	0.346	1
Rab32	0.00667093	-0.335941	0.052	0.134	1
Plxna4os1	0.00667178	0.308805	0.118	0.031	1
Vcp	0.0067141	-0.397119	0.371	0.496	1
Trap1	0.00674252	-0.451898	0.07	0.157	1
Med25	0.00689485	-0.387286	0.074	0.165	1
Tmem63a	0.00690578	0.468911	0.341	0.205	1
Tex101	0.00694377	-0.487511	0.284	0.409	1
Adam17	0.00694716	0.416385	0.41	0.268	1
Dbi	0.00695497	-0.427085	0.205	0.323	1
Ash1l	0.00697937	0.41227	0.489	0.378	1
Ubxn1	0.0069956	-0.45308	0.306	0.425	1
Cmtm7	0.00701596	0.50176	0.367	0.228	1
Naa35	0.00701675	0.487232	0.262	0.142	1
Sfr1	0.00707572	-0.321473	0.249	0.378	1
Ifngr2	0.00707572	0.417394	0.415	0.283	1
Tbc1d14	0.00709603	0.467516	0.24	0.126	1
Dennd1c	0.00709623	0.398527	0.114	0.031	1
Atp5h	0.00712359	-0.438429	0.507	0.638	1
Uba52	0.00714241	-0.334013	0.576	0.661	1
Etfa	0.00716727	-0.400218	0.092	0.189	1
Atox1	0.00717074	-0.354841	0.384	0.504	1
Rab34	0.00723231	-0.41488	0.066	0.15	1
Fgd2	0.00725535	0.311561	0.581	0.441	1
Rwdd1	0.0072904	-0.481578	0.131	0.236	1
Grn	0.00732247	-0.302485	0.9	0.969	1
Arid3b	0.00738836	0.412449	0.14	0.047	1
Ddx17	0.00739983	0.471536	0.463	0.323	1
Dusp9	0.0074294	-0.38842	0.048	0.126	1
Zeb1	0.00745536	0.352191	0.214	0.094	1
Pdcd5	0.00747612	-0.452124	0.262	0.386	1
Slc1a5	0.00748149	-0.391444	0.048	0.126	1
Ppp1r8	0.00748828	-0.279451	0.052	0.134	1
Adora3	0.00749395	0.491586	0.249	0.134	1
St3gal5	0.00750961	0.439272	0.266	0.142	1
Uqcrh	0.00751999	0.372942	0.607	0.496	1
Chic2	0.00756531	0.428234	0.275	0.15	1
Cacna1d	0.00764083	0.442054	0.153	0.055	1
Nlrp3	0.00765913	0.358691	0.188	0.079	1
Lamp1	0.00767826	0.302414	0.843	0.803	1
Gnb4	0.0077418	0.455513	0.135	0.047	1
Tlr2	0.00775337	0.502329	0.262	0.142	1
Akr1b3	0.00776686	-0.358257	0.236	0.362	1
Bzw1	0.00779328	-0.363443	0.358	0.504	1
Tnpo1	0.00785659	0.488128	0.293	0.173	1
Ccr1	0.00789064	-0.438802	0.039	0.11	1
Rbm3	0.00790286	-0.362885	0.672	0.724	1
Eci1	0.00794989	-0.426413	0.039	0.11	1
Map3k3	0.00796406	0.314063	0.162	0.063	1
Timm10	0.00796641	-0.47885	0.087	0.181	1
Bach1	0.00797272	0.447047	0.328	0.197	1
Slirp	0.00801847	-0.463818	0.144	0.244	1
Galk1	0.00807944	-0.456938	0.144	0.26	1
Cnot4	0.00815448	0.510632	0.245	0.134	1
Mrps18a	0.00819056	-0.404276	0.096	0.189	1
Psmc3	0.00823043	-0.376949	0.249	0.37	1
Stk38	0.00824674	0.41558	0.214	0.102	1
Txndc17	0.00824782	-0.361164	0.284	0.402	1
Edf1	0.00825156	-0.434763	0.279	0.417	1
Rps17	0.00826019	-0.308875	0.921	0.898	1
Jtb	0.00838537	-0.558833	0.157	0.268	1
P2rx4	0.00839805	0.387776	0.236	0.118	1
Trmt1l	0.00840876	0.473575	0.166	0.071	1
Sema4c	0.00841452	0.429291	0.162	0.063	1
Fam207a	0.00845729	-0.380692	0.066	0.15	1
Ankfy1	0.00849979	-0.455346	0.144	0.252	1
Sipa1	0.00852123	0.488224	0.358	0.228	1
Tpp1	0.00854999	0.355979	0.463	0.315	1
Ndc1	0.00856462	-0.340455	0.039	0.11	1
Twf2	0.00858655	0.46614	0.349	0.228	1
Zdhhc20	0.00864723	0.545206	0.271	0.157	1
Pkn1	0.00866291	0.449829	0.328	0.189	1
Eps8	0.00869561	-0.39893	0.092	0.189	1
Zpr1	0.00888765	-0.335068	0.039	0.11	1
Hsbp1	0.00889699	-0.466818	0.31	0.433	1
Ywhae	0.00894193	-0.41256	0.629	0.717	1
Gtf3c6	0.00895617	-0.287901	0.048	0.126	1
Smim11	0.0090728	-0.388171	0.118	0.22	1
Zfp329	0.00907688	0.347194	0.122	0.039	1
Supt16	0.00907705	-0.38955	0.236	0.362	1
Tmem64	0.00909871	0.380889	0.135	0.047	1
Tab2	0.00911117	0.526205	0.402	0.276	1
Tma16	0.00912199	-0.41991	0.079	0.165	1
Zfp385a	0.00918488	0.360468	0.17	0.071	1
Nagpa	0.00925972	-0.397472	0.175	0.283	1
1110004F10Rik	0.00931463	-0.524866	0.188	0.291	1
Irf5	0.00933462	0.395157	0.266	0.15	1
Iqsec1	0.00935816	-0.319617	0.039	0.11	1
Irf2	0.00939948	0.42376	0.354	0.228	1
Fnip1	0.00950754	0.431675	0.223	0.11	1
Vars	0.0096021	-0.389209	0.179	0.299	1
Usp22	0.0096381	0.260913	0.14	0.047	1
Syce2	0.00964565	-0.350746	0.14	0.244	1
H2-Q7	0.00965629	-0.299607	0.498	0.614	1
Myg1	0.00970796	-0.285514	0.087	0.181	1
Pnkp	0.00972503	-0.262275	0.035	0.102	1
Ccar1	0.00975563	-0.464541	0.153	0.26	1
Serp1	0.00976878	-0.344264	0.31	0.433	1
Adh5	0.00977012	-0.349375	0.166	0.283	1
Psme2	0.00979648	-0.365307	0.301	0.417	1
Zkscan3	0.00980144	0.406753	0.284	0.157	1
Wasf2	0.00990149	0.411175	0.594	0.465	1
Tnfaip3	0.0099073	0.415912	0.157	0.063	1
Chmp4b	0.00992183	-0.388086	0.24	0.362	1
Eif4e2	0.00996195	-0.413394	0.223	0.339	1
Abcb1b	0.00999268	-0.406192	0.052	0.126	1
Cetn3	0.0100076	-0.340587	0.197	0.315	1
Ruvbl1	0.0100255	-0.367697	0.157	0.268	1
Mapre1	0.0100453	-0.397386	0.301	0.409	1
Pald1	0.0100683	0.472173	0.288	0.165	1
Sgce	0.0100931	0.396056	0.21	0.102	1
Myo1f	0.0101089	0.417336	0.258	0.142	1
Zfp90	0.0101763	0.330231	0.17	0.071	1
Ppie	0.0101799	-0.295819	0.035	0.102	1
Cdt1	0.0102009	-0.286427	0.066	0.15	1
Sdccag8	0.0102348	0.394236	0.109	0.031	1
Hhex	0.0102776	0.381329	0.288	0.165	1
Ppp3r1	0.0102866	0.506162	0.183	0.087	1
Topbp1	0.0102881	-0.402791	0.083	0.173	1
BC037034	0.010319	0.449767	0.301	0.181	1
Nvl	0.0103412	-0.269609	0.092	0.189	1
Ngfrap1	0.0103678	-0.447391	0.105	0.197	1
Bmpr2	0.0103964	0.445257	0.262	0.142	1
Pus7	0.0104266	-0.339429	0.07	0.157	1
Bag1	0.0104312	-0.470285	0.358	0.457	1
Psma6	0.0104727	-0.504666	0.227	0.331	1
Zc3h7a	0.0105074	0.373417	0.306	0.173	1
Rhobtb1	0.0105166	0.463906	0.157	0.063	1
Stub1	0.0105372	-0.301092	0.266	0.402	1
Ak6	0.0105474	-0.332548	0.066	0.15	1
Rpf2	0.0105793	-0.323888	0.083	0.173	1
4933434E20Rik	0.0106511	0.402578	0.266	0.15	1
Clec4a2	0.0106981	0.49368	0.227	0.118	1
Sort1	0.01077	0.310372	0.253	0.134	1
Cers2	0.0108067	-0.461585	0.218	0.331	1
Mgll	0.0108599	0.374964	0.122	0.039	1
Pde4dip	0.0108835	0.33567	0.179	0.079	1
Tacc1	0.0109138	0.404465	0.323	0.197	1
Banf1	0.0109524	-0.502804	0.323	0.441	1
Cbx5	0.0110416	-0.37738	0.144	0.252	1
Emp3	0.0110528	-0.492444	0.266	0.37	1
Zfp157	0.0111383	0.32447	0.109	0.031	1
Slc26a2	0.0111749	0.286937	0.17	0.071	1
Nfkbiz	0.0111803	-0.297414	0.218	0.331	1
Grina	0.0112751	0.368519	0.428	0.283	1
Zc3h18	0.0113053	-0.507527	0.162	0.26	1
D8Ertd738e	0.0113128	-0.417305	0.384	0.488	1
Usp35	0.0113225	0.412454	0.131	0.047	1
Dip2b	0.0114147	0.500753	0.341	0.22	1
Smim14	0.0114452	0.299948	0.201	0.094	1
Proser1	0.0114917	0.400777	0.166	0.071	1
Sirt7	0.0115039	0.344807	0.179	0.079	1
Ifrd1	0.011504	-0.477518	0.109	0.205	1
Cd302	0.0115285	0.405198	0.249	0.134	1
Acp1	0.0115616	-0.530154	0.122	0.22	1
Itga5	0.0116082	-0.400352	0.048	0.118	1
Crybb1	0.0116126	0.46033	0.306	0.181	1
2025-03-01	0.0116153	0.303885	0.288	0.157	1
Tspan14	0.0116327	0.428548	0.275	0.157	1
Med21	0.0116913	-0.549511	0.179	0.283	1
Fam102b	0.0117242	0.433468	0.319	0.197	1
Srsf3	0.0117988	-0.369268	0.528	0.598	1
2010315B03Rik	0.0118808	0.319693	0.109	0.031	1
Farsa	0.0119008	-0.412494	0.122	0.22	1
Slc29a3	0.0119097	0.468108	0.581	0.496	1
Lrrk1	0.0119147	0.344942	0.336	0.213	1
Nptn	0.0119147	0.449984	0.336	0.213	1
Ccr6	0.0119177	0.464573	0.227	0.118	1
Tbc1d10a	0.011934	0.374471	0.131	0.047	1
Vps18	0.0120347	0.386236	0.179	0.079	1
BC035044	0.0120566	-0.348418	0.114	0.213	1
Zfp638	0.0121162	0.374849	0.293	0.165	1
Sp100	0.0121318	-0.478458	0.122	0.22	1
Epn1	0.0121924	0.539538	0.345	0.22	1
Rap1gds1	0.0122636	0.325342	0.336	0.197	1
Ifnar1	0.0122995	0.376257	0.214	0.11	1
Tpm3	0.0123195	-0.355351	0.537	0.646	1
Phc3	0.0123351	0.450273	0.231	0.126	1
Ipo11	0.0123361	0.372212	0.105	0.031	1
Cox7a2l	0.0123945	0.406593	0.563	0.433	1
Cebpb	0.0124514	-0.413258	0.419	0.512	1
Gpr89	0.0124975	-0.407291	0.052	0.126	1
Xrcc6	0.0124975	-0.32308	0.052	0.126	1
mt-Co2	0.0126637	-0.253476	1	1	1
Gkap1	0.0126803	-0.348984	0.074	0.157	1
Hspa13	0.0127139	-0.383516	0.166	0.276	1
Prpf38a	0.0127416	-0.359522	0.07	0.15	1
3830403N18Rik	0.0128916	-0.467341	0.07	0.15	1
Il7r	0.0129042	0.562535	0.31	0.197	1
Cluh	0.0129094	-0.338114	0.052	0.126	1
Tomm7	0.0129681	-0.449036	0.336	0.449	1
Smad7	0.0129991	0.442332	0.633	0.559	1
Stx17	0.0130774	0.374718	0.105	0.031	1
Ndufb5	0.0130799	-0.415581	0.231	0.339	1
Alyref	0.0131141	-0.36404	0.197	0.315	1
Helz	0.0131615	0.278817	0.231	0.118	1
Carnmt1	0.0132443	-0.44585	0.044	0.11	1
Lsm3	0.0133477	-0.328012	0.122	0.22	1
Synrg	0.0134092	0.354981	0.188	0.087	1
Eprs	0.0134775	-0.499704	0.367	0.449	1
Cnpy2	0.0134893	-0.396902	0.236	0.354	1
Naip2	0.0136249	0.462642	0.201	0.102	1
Bcl2l11	0.013681	0.366913	0.105	0.031	1
Hpgd	0.013681	0.383408	0.105	0.031	1
Atp1a1	0.0137343	-0.353442	0.301	0.417	1
Cct4	0.0137586	-0.296339	0.293	0.433	1
Psmb7	0.0138506	-0.407841	0.275	0.378	1
Phf14	0.0138523	0.412658	0.354	0.244	1
Top3b	0.0138828	0.395989	0.148	0.063	1
Slc16a3	0.0138862	-0.412774	0.144	0.244	1
Nubp2	0.0139134	-0.327549	0.048	0.118	1
Rapgef2	0.0139163	0.345628	0.118	0.039	1
Il16	0.0140006	0.326077	0.118	0.039	1
Ddi2	0.0140144	0.446	0.258	0.15	1
Tmem176a	0.0140413	0.310238	0.332	0.197	1
Mrpl33	0.0140506	-0.312037	0.24	0.37	1
Fmnl3	0.014082	0.281609	0.297	0.173	1
Sae1	0.0141227	-0.30155	0.096	0.189	1
Naa15	0.0141315	-0.482321	0.188	0.291	1
Herc1	0.0141595	0.372725	0.301	0.181	1
Soat1	0.0141946	0.508497	0.192	0.094	1
Kif1b	0.0143889	0.398587	0.21	0.11	1
Asna1	0.0144825	-0.282834	0.083	0.165	1
P4hb	0.0144897	-0.386864	0.533	0.591	1
Zcchc11	0.0145939	0.306359	0.179	0.079	1
Ndufa7	0.0147318	-0.46528	0.328	0.433	1
Erdr1	0.0147678	0.506	0.437	0.323	1
Gm26735	0.0150554	0.396159	0.1	0.031	1
Ubc	0.0151029	-0.293795	0.865	0.921	1
Gm20342	0.0151538	0.306576	0.105	0.031	1
Znhit6	0.0151965	-0.389625	0.044	0.11	1
Dcaf17	0.0152239	0.368278	0.114	0.039	1
Smyd5	0.0152504	-0.252434	0.052	0.126	1
Pcmtd1	0.0152628	0.346647	0.231	0.118	1
Ssna1	0.0152631	-0.393661	0.079	0.157	1
Srsf7	0.0152747	-0.466308	0.323	0.425	1
Arid5a	0.0153164	-0.351284	0.061	0.134	1
Siah1a	0.0153164	0.382212	0.114	0.039	1
Cysltr1	0.0153838	0.283964	0.166	0.071	1
Iigp1	0.0154094	-0.55676	0.061	0.134	1
H2-Q6	0.015452	-0.36034	0.371	0.504	1
Clasp2	0.0154805	0.358946	0.148	0.063	1
Snap29	0.0155432	0.280599	0.105	0.031	1
Mrpl17	0.015562	-0.521993	0.157	0.252	1
Dhx38	0.0155624	-0.323556	0.087	0.173	1
Hnrnpdl	0.0155732	-0.452027	0.297	0.409	1
Zfp644	0.0156235	0.41699	0.384	0.26	1
Gins2	0.0156796	-0.338738	0.039	0.102	1
Pip4k2a	0.0156921	0.379126	0.354	0.22	1
Pi4k2a	0.0157756	-0.352521	0.109	0.205	1
Alad	0.0157767	-0.488221	0.079	0.157	1
Casd1	0.0158057	0.386625	0.157	0.071	1
Smg1	0.0159519	0.381407	0.31	0.189	1
Lair1	0.0159775	0.295902	0.83	0.732	1
Ube2m	0.0159843	-0.430118	0.197	0.307	1
Ndufc1	0.016009	-0.292853	0.223	0.339	1
Gtf2e2	0.0160457	-0.332947	0.044	0.11	1
Extl3	0.0160457	0.41026	0.258	0.15	1
Zfp710	0.0160654	0.484723	0.354	0.236	1
Tmem131	0.0161066	0.532298	0.227	0.126	1
Atp2c1	0.0161079	0.40688	0.214	0.11	1
Ptpre	0.0161378	0.376449	0.266	0.157	1
Park7	0.0161452	-0.387408	0.332	0.441	1
Osbpl8	0.0161947	0.396214	0.122	0.047	1
Arhgap39	0.0161956	0.360446	0.223	0.118	1
Susd3	0.0162104	0.439263	0.349	0.228	1
Zmym2	0.0162385	0.420099	0.127	0.047	1
Mrpl37	0.0163578	-0.313037	0.039	0.102	1
Ola1	0.0163851	-0.45297	0.157	0.252	1
Rpl22	0.0163976	-0.262678	0.873	0.929	1
Rela	0.0164381	0.343725	0.21	0.102	1
Ldlrad4	0.01644	0.318635	0.135	0.055	1
Pam16	0.0165191	-0.372106	0.127	0.22	1
Tcirg1	0.0165617	0.404381	0.354	0.236	1
Rgl2	0.0165664	0.427205	0.262	0.15	1
Fbxo11	0.0165797	0.376678	0.183	0.087	1
Asf1a	0.0165894	-0.334552	0.039	0.102	1
Ggct	0.0165895	-0.341002	0.039	0.102	1
Rb1cc1	0.0166679	0.442758	0.227	0.126	1
Ptpn6	0.0169709	0.320435	0.393	0.268	1
Suv420h1	0.016985	0.333669	0.223	0.118	1
Utp3	0.017172	-0.36586	0.17	0.276	1
BC005537	0.0171803	0.407979	0.384	0.268	1
Mon2	0.0172047	0.407432	0.175	0.087	1
Atp6v1a	0.0172794	-0.353075	0.14	0.236	1
Hspb11	0.017302	-0.307478	0.039	0.102	1
Cd83	0.0173558	0.486006	0.21	0.11	1
Kdm2a	0.0174555	0.428501	0.397	0.276	1
Thrsp	0.0174797	0.386427	0.127	0.047	1
Psmb3	0.0174927	-0.541269	0.336	0.425	1
Tbca	0.0176013	-0.501037	0.271	0.378	1
Rufy1	0.0176498	-0.354992	0.057	0.126	1
Pias3	0.0176503	0.368744	0.122	0.047	1
Zc3h12a	0.0176897	0.254667	0.114	0.039	1
Gm4951	0.0177621	-0.3943	0.096	0.181	1
Bmpr1a	0.0179013	0.26316	0.114	0.039	1
Mbtd1	0.0179122	0.378724	0.188	0.094	1
Celf1	0.0179177	0.40975	0.445	0.323	1
Cox8a	0.0180506	-0.316062	0.638	0.717	1
Tmem11	0.0181336	-0.298313	0.092	0.173	1
Ilk	0.0181598	-0.565207	0.087	0.165	1
2025-03-08	0.0182365	0.280907	0.1	0.031	1
Eng	0.0183434	0.342274	0.258	0.142	1
Camsap2	0.0183519	0.3135	0.1	0.031	1
Sfi1	0.0183962	0.39916	0.336	0.228	1
Hmgb1	0.0184002	-0.368766	0.655	0.732	1
Hdlbp	0.018609	-0.361732	0.332	0.449	1
Vps39	0.0186463	0.305314	0.127	0.047	1
Acsl5	0.0186706	-0.29948	0.122	0.213	1
Rexo2	0.0188755	-0.348173	0.188	0.291	1
Rnf5	0.018993	0.313635	0.114	0.039	1
Chn2	0.0190033	0.349658	0.122	0.047	1
Fam114a2	0.0190139	0.31652	0.179	0.087	1
Tbrg1	0.019049	-0.377693	0.144	0.244	1
Nfam1	0.0191039	0.36025	0.188	0.094	1
9930021J03Rik	0.0191143	0.369686	0.21	0.11	1
Mrpl43	0.0191386	-0.371903	0.135	0.228	1
Arf4	0.0191657	-0.418723	0.236	0.339	1
Bcl2a1b	0.0191741	-0.391475	0.249	0.354	1
Matk	0.0192182	0.272827	0.114	0.039	1
Csf2rb2	0.0192245	-0.325702	0.083	0.165	1
0610040J01Rik	0.0193388	0.323931	0.17	0.079	1
Psmb1	0.0194266	-0.431782	0.454	0.543	1
Rpp14	0.0195838	-0.2676	0.096	0.181	1
Snrpg	0.0195851	-0.372847	0.41	0.496	1
Chordc1	0.0196058	-0.334965	0.079	0.157	1
Tomm20	0.0196154	-0.388854	0.603	0.661	1
Smarcb1	0.0197681	-0.355957	0.127	0.22	1
Ccdc86	0.0197765	-0.327098	0.205	0.323	1
Rcc2	0.0197941	-0.316365	0.227	0.346	1
Kras	0.0198298	-0.48186	0.223	0.323	1
Lrrc8a	0.0198803	0.366153	0.122	0.047	1
Ebi3	0.0199125	0.301218	0.1	0.031	1
Ndufb8	0.0199741	-0.451635	0.336	0.433	1
Xpr1	0.0199971	0.350479	0.188	0.094	1
Fam193a	0.0200232	0.454432	0.258	0.165	1
Tm2d3	0.0200883	0.360277	0.188	0.094	1
B4galt6	0.020105	0.353151	0.122	0.047	1
H2-Q4	0.0202129	0.344459	0.629	0.535	1
Por	0.0202452	-0.397738	0.079	0.157	1
Rif1	0.0203394	-0.433613	0.188	0.291	1
Wdr18	0.0204154	-0.346943	0.052	0.118	1
Ptpn18	0.020427	0.309494	0.459	0.323	1
Aimp1	0.020541	-0.369148	0.258	0.378	1
2310035C23Rik	0.0206075	0.308655	0.201	0.102	1
Itgb1bp1	0.0206815	-0.293637	0.079	0.157	1
Ssrp1	0.020732	-0.397726	0.275	0.37	1
Wac	0.0207327	0.34792	0.31	0.205	1
Tet3	0.0207692	0.383446	0.332	0.213	1
1110008F13Rik	0.0208396	-0.488173	0.362	0.441	1
Morf4l2	0.0208463	-0.475133	0.297	0.386	1
Tsr1	0.0208598	-0.367505	0.127	0.22	1
Ndufs3	0.0208598	-0.350631	0.127	0.22	1
Zcchc2	0.0209107	0.274656	0.109	0.039	1
Tnfsf13b	0.0209187	0.387809	0.236	0.134	1
Tlr13	0.0209326	0.464606	0.231	0.126	1
Tmem176b	0.0209677	0.320047	0.472	0.339	1
Rbm47	0.0210042	0.423061	0.131	0.055	1
Arhgdia	0.021033	-0.271244	0.41	0.528	1
Myo1e	0.0211052	-0.339781	0.061	0.134	1
Ptbp3	0.0211733	0.427393	0.476	0.346	1
Nars	0.0212538	-0.355829	0.328	0.441	1
Fam160b1	0.021262	0.293476	0.122	0.047	1
Psmc1	0.0212789	-0.38743	0.179	0.276	1
Capns1	0.0212844	-0.52854	0.284	0.402	1
Abce1	0.0212999	-0.344874	0.14	0.236	1
Atp5g3	0.0213085	-0.319385	0.323	0.425	1
Agmo	0.0213222	0.266231	0.1	0.031	1
Fam134a	0.0213781	0.283906	0.17	0.079	1
Nenf	0.0213824	-0.399538	0.236	0.339	1
Ing4	0.0213844	0.384009	0.175	0.087	1
Fbrs	0.0213917	0.321779	0.21	0.11	1
Tpd52l2	0.0215991	-0.316736	0.122	0.213	1
Wdr44	0.0216855	0.466946	0.218	0.126	1
Rufy3	0.0217005	0.289442	0.197	0.102	1
Gpr155	0.0217128	0.426008	0.192	0.102	1
Tpm1	0.0217706	-0.419783	0.135	0.22	1
Dnajc9	0.0218559	-0.300069	0.052	0.118	1
Tbcb	0.021877	-0.344511	0.179	0.276	1
Med12l	0.0219911	0.380484	0.24	0.142	1
Prkab1	0.0219912	0.292187	0.1	0.031	1
Lamtor5	0.0220983	-0.492253	0.205	0.299	1
Cct7	0.0221084	-0.312205	0.389	0.496	1
Cfap74	0.0221796	0.392208	0.109	0.039	1
Hnrnpul1	0.0221871	0.328288	0.336	0.213	1
Dopey1	0.0222289	0.396177	0.122	0.047	1
Rbm33	0.0222331	0.255436	0.166	0.079	1
2025-09-11	0.0222921	-0.39455	0.1	0.181	1
Dnm1l	0.0223014	-0.462785	0.127	0.213	1
Tbc1d20	0.0223268	0.289236	0.144	0.063	1
Magoh	0.0223293	-0.380797	0.188	0.291	1
Cyb5a	0.0223852	0.462479	0.236	0.142	1
Nudt21	0.0224196	-0.391159	0.197	0.291	1
Nono	0.0226295	-0.316608	0.319	0.441	1
Anp32a	0.0226531	-0.394786	0.31	0.409	1
Klc1	0.0226784	-0.301468	0.052	0.118	1
Rtp4	0.0227621	-0.331844	0.092	0.173	1
Mrps6	0.022779	-0.42679	0.179	0.268	1
Nr3c1	0.0228048	0.384309	0.297	0.197	1
Polr3f	0.0228524	0.31	0.122	0.047	1
Srp14	0.0228889	-0.345196	0.323	0.417	1
Man2a1	0.0229471	-0.407136	0.109	0.189	1
Clk4	0.0231272	0.40383	0.197	0.102	1
Tgif1	0.0232413	0.36104	0.201	0.102	1
A430005L14Rik	0.0232415	-0.303313	0.052	0.118	1
Runx1	0.023283	0.302728	0.59	0.457	1
Mrpl15	0.0233152	-0.405754	0.127	0.213	1
Prmt5	0.0235207	-0.373336	0.122	0.213	1
Surf2	0.0235986	-0.333036	0.079	0.157	1
Ifit3	0.0236717	-0.256077	0.052	0.118	1
Usp9x	0.0236828	0.425099	0.306	0.197	1
Drosha	0.0237077	-0.343739	0.057	0.126	1
Plod3	0.0237735	0.364437	0.362	0.252	1
Upf1	0.0239567	-0.46775	0.135	0.22	1
1110038F14Rik	0.0240997	-0.258639	0.061	0.134	1
Snta1	0.0241384	0.450309	0.157	0.079	1
Uba1	0.0241647	-0.293327	0.175	0.276	1
Snrpb	0.0241758	-0.376818	0.406	0.504	1
Lsm12	0.0242276	-0.402798	0.192	0.291	1
Kidins220	0.0243252	0.300037	0.166	0.079	1
Pofut1	0.0243355	0.286599	0.144	0.063	1
Carm1	0.0244113	-0.33183	0.07	0.142	1
Rpia	0.0244507	0.319692	0.14	0.063	1
Tsen34	0.024451	-0.353975	0.096	0.173	1
Chd6	0.0244894	0.352284	0.236	0.134	1
Dnmt3a	0.0245203	0.478708	0.266	0.173	1
Ahsa1	0.0246469	-0.40477	0.188	0.283	1
Atad3a	0.0247125	-0.359079	0.109	0.197	1
Usp18	0.02493	-0.274144	0.048	0.11	1
Snrnp27	0.0249713	-0.427115	0.166	0.252	1
Abca3	0.0250387	0.344062	0.21	0.118	1
Baz2b	0.0250544	0.309401	0.218	0.118	1
Bckdk	0.0251258	0.338619	0.118	0.047	1
Smc2	0.0251403	-0.383916	0.1	0.181	1
Ptcd3	0.0252278	-0.391285	0.044	0.102	1
Hmga2	0.0252384	-0.262877	0.175	0.283	1
Ophn1	0.0252464	0.307778	0.515	0.394	1
Ndufb4	0.0253082	-0.2877	0.197	0.307	1
Syngr1	0.0254093	0.390391	0.445	0.323	1
Tcn2	0.0254136	0.411647	0.41	0.291	1
B3gat3	0.0254281	0.338612	0.131	0.055	1
Acbd3	0.0255234	0.374665	0.249	0.142	1
Tipin	0.0255636	-0.335356	0.048	0.11	1
Zfp654	0.0256486	0.267944	0.109	0.039	1
Tmem100	0.0256592	0.330428	0.162	0.079	1
2310039H08Rik	0.0257242	-0.336716	0.048	0.11	1
1110065P20Rik	0.0257722	-0.253849	0.052	0.118	1
Arhgef12	0.0258308	0.324447	0.131	0.055	1
Ppat	0.0258856	-0.306028	0.048	0.11	1
Elof1	0.0259371	-0.445601	0.131	0.213	1
Commd8	0.0260869	0.356959	0.371	0.26	1
Ccm2	0.026116	0.294653	0.14	0.063	1
Arhgap4	0.0261397	0.400385	0.214	0.118	1
Mrpl51	0.0261472	-0.337834	0.118	0.205	1
Cox5b	0.0262472	-0.34735	0.345	0.449	1
Lpin2	0.0263316	0.423576	0.367	0.26	1
Basp1	0.0263349	0.273275	0.782	0.709	1
Tor3a	0.0264714	-0.352917	0.188	0.276	1
Mlxipl	0.0265624	0.371775	0.192	0.102	1
Mrps18c	0.0266349	-0.344689	0.083	0.157	1
Trim41	0.0267835	0.378971	0.197	0.11	1
Pvrl4	0.0267918	0.256938	0.131	0.055	1
Fam111a	0.0268146	-0.396968	0.293	0.394	1
Tgfbr2	0.0271466	0.34467	0.489	0.362	1
Psip1	0.0271467	-0.480024	0.105	0.181	1
Npc1	0.0271623	0.280046	0.354	0.22	1
Vps9d1	0.0273998	0.271696	0.166	0.079	1
Ndufa4	0.0276266	-0.305811	0.419	0.504	1
Pkd1	0.0277057	0.332203	0.148	0.071	1
Nt5dc2	0.0278032	-0.349384	0.044	0.102	1
Laptm4a	0.0279242	0.271626	0.69	0.567	1
Psmb8	0.0279588	-0.30848	0.493	0.598	1
Slc31a2	0.0279755	0.316063	0.148	0.071	1
I830077J02Rik	0.0281992	0.356733	0.179	0.094	1
Aurkaip1	0.0282587	-0.325101	0.188	0.283	1
Prrc2a	0.0284589	0.296943	0.406	0.291	1
Lyn	0.0285787	-0.298498	0.585	0.669	1
Pole3	0.0286661	-0.288324	0.096	0.181	1
Lat2	0.0286725	0.357164	0.319	0.213	1
Abcg1	0.0286847	0.298105	0.205	0.11	1
Rnase4	0.0286919	0.304071	0.712	0.638	1
Cep350	0.0287283	0.294453	0.214	0.118	1
Dot1l	0.0287364	-0.311211	0.083	0.157	1
Clec2d	0.0287593	-0.492882	0.122	0.205	1
Chuk	0.0287986	0.346931	0.148	0.071	1
Dynll1	0.0289041	-0.296054	0.362	0.472	1
Zswim6	0.0290058	0.440771	0.236	0.142	1
Thrap3	0.0290603	-0.36264	0.297	0.386	1
Nbeal1	0.0291738	0.288266	0.175	0.087	1
Auh	0.0292394	0.299294	0.105	0.039	1
Got2	0.0293194	-0.479838	0.153	0.228	1
Ist1	0.029406	-0.347636	0.079	0.15	1
Dhrs7b	0.029406	0.281096	0.131	0.055	1
Fxyd5	0.0294118	-0.33904	0.245	0.339	1
Bag6	0.0294897	-0.379452	0.153	0.244	1
Zfp703	0.0295953	0.331933	0.14	0.063	1
Babam1	0.0296489	-0.308721	0.096	0.173	1
Ywhaq	0.0297479	-0.319308	0.201	0.291	1
Erap1	0.0297512	-0.253364	0.066	0.134	1
Asl	0.0298331	-0.251903	0.044	0.102	1
Rpl7l1	0.0298363	-0.384663	0.214	0.307	1
Ddx18	0.0302824	-0.390666	0.205	0.307	1
Rbmxl1	0.0304422	-0.368235	0.162	0.252	1
Larp4	0.0304678	-0.333988	0.175	0.268	1
Vti1b	0.0305053	-0.299479	0.096	0.173	1
Wdr75	0.030555	-0.294434	0.092	0.165	1
Uhrf1	0.030703	-0.346719	0.092	0.165	1
Lmnb1	0.030703	-0.296798	0.092	0.165	1
P2ry6	0.0308057	0.424986	0.52	0.409	1
Ogfr	0.030851	-0.407855	0.14	0.22	1
Mgp	0.0308765	-0.416622	0.144	0.228	1
Tmem106b	0.0309969	0.392656	0.175	0.094	1
Syk	0.0310116	0.418884	0.231	0.142	1
Uvrag	0.0310275	0.364357	0.258	0.157	1
Atp5f1	0.0310639	-0.395309	0.463	0.528	1
Gna11	0.0311093	-0.306126	0.079	0.15	1
Acsl1	0.0311372	0.263505	0.105	0.039	1
Ldb1	0.0311956	0.430006	0.266	0.173	1
Psmd3	0.0313655	-0.30384	0.218	0.315	1
Rnf19b	0.0313843	0.442631	0.279	0.181	1
Crtap	0.0314196	-0.31515	0.066	0.134	1
2410016O06Rik	0.0314198	-0.33264	0.074	0.142	1
Nmd3	0.0314521	-0.367584	0.092	0.165	1
Ddx27	0.0314658	-0.359643	0.114	0.197	1
Dph3	0.0314658	-0.338091	0.114	0.197	1
B630005N14Rik	0.0314935	0.351511	0.105	0.039	1
Rrp15	0.031505	-0.274915	0.066	0.134	1
Lypla2	0.031505	0.330672	0.114	0.047	1
Rpl36al	0.0315235	-0.306671	0.651	0.74	1
Rgl1	0.0316019	0.313414	0.135	0.063	1
Nr2c2	0.0317188	0.374989	0.157	0.079	1
Haghl	0.0318531	0.324505	0.105	0.039	1
Cstb	0.0319296	-0.499435	0.262	0.346	1
Phf21a	0.0319972	0.336397	0.148	0.071	1
Purb	0.0320259	0.424095	0.541	0.441	1
Wdr61	0.0320271	-0.284902	0.114	0.197	1
Nop14	0.0322928	-0.341123	0.144	0.228	1
Slc12a2	0.0323857	0.302296	0.266	0.165	1
Ppil1	0.0324775	-0.408073	0.057	0.118	1
Tapbp	0.0324917	0.251661	0.537	0.417	1
Ccdc115	0.0325969	-0.264351	0.114	0.197	1
Mitd1	0.0326833	-0.361371	0.092	0.165	1
Lims1	0.0327043	0.374122	0.415	0.307	1
Gpsm3	0.0327286	0.381277	0.258	0.165	1
Ireb2	0.0327631	0.294544	0.127	0.055	1
Rab11b	0.0328598	0.278938	0.223	0.134	1
Polr3h	0.0333469	-0.37291	0.066	0.134	1
Cherp	0.0335151	-0.298399	0.096	0.173	1
Frrs1	0.0335437	0.363544	0.332	0.236	1
Tubb6	0.0336115	-0.347994	0.127	0.205	1
Prkca	0.0336282	0.333112	0.148	0.071	1
Dctpp1	0.0337224	-0.482069	0.201	0.291	1
Cers5	0.0337987	0.342057	0.114	0.047	1
Csf2rb	0.0338242	-0.343302	0.253	0.354	1
Dmtf1	0.0338463	0.302626	0.192	0.102	1
Hdhd2	0.0339042	-0.345567	0.057	0.118	1
Cotl1	0.0340697	-0.291182	0.41	0.512	1
Clic4	0.0341241	-0.399787	0.087	0.157	1
F11r	0.0341688	0.370159	0.358	0.244	1
Ifitm2	0.0342747	-0.367604	0.205	0.299	1
Zbtb18	0.0342932	0.312604	0.218	0.126	1
Angel2	0.0344073	0.258398	0.24	0.142	1
Ddx24	0.0344701	-0.326761	0.406	0.496	1
Fyco1	0.0344789	0.274045	0.127	0.055	1
Rnf146	0.0347091	0.302816	0.135	0.063	1
Psmd14	0.0350617	-0.334935	0.175	0.26	1
Ube2g1	0.0351864	0.310339	0.127	0.055	1
Med17	0.0352555	-0.330571	0.061	0.126	1
Cdkn2aipnl	0.0352707	-0.371718	0.105	0.181	1
Med12	0.0352838	-0.301372	0.057	0.118	1
Zbtb38	0.0353472	0.404329	0.162	0.087	1
Fkbp6	0.0353566	-0.372755	0.1	0.173	1
Polr2h	0.0355558	-0.319095	0.127	0.213	1
Emsy	0.0358991	0.433205	0.21	0.126	1
Cnot2	0.0359624	0.38074	0.183	0.102	1
Psmd6	0.0360381	-0.39318	0.179	0.26	1
Cd84	0.0360486	0.382121	0.341	0.236	1
Ogfrl1	0.0360656	0.433498	0.402	0.299	1
Osbp	0.0360882	0.28446	0.127	0.055	1
Pebp1	0.0361537	-0.34334	0.515	0.591	1
Srp68	0.0363583	-0.254999	0.114	0.197	1
Asah1	0.0365522	0.298474	0.533	0.394	1
Zfp91	0.036661	-0.324637	0.314	0.425	1
Fam53b	0.0367421	0.327707	0.245	0.15	1
Ctsb	0.0368387	-0.427035	0.913	0.85	1
Abcc1	0.0371276	-0.306237	0.057	0.118	1
Gga1	0.0371624	0.305764	0.135	0.063	1
Usf1	0.0372443	0.363327	0.131	0.063	1
Gatad1	0.0373512	-0.399596	0.1	0.173	1
Dcaf8	0.0374625	0.434606	0.288	0.197	1
Tmem167	0.0375914	-0.373161	0.367	0.465	1
Tmem219	0.0375941	0.364536	0.262	0.165	1
Col18a1	0.0376933	-0.304235	0.052	0.11	1
Nop10	0.0377367	-0.375116	0.253	0.339	1
Lpp	0.0377374	-0.433299	0.14	0.213	1
9930111J21Rik2	0.0380355	0.437069	0.31	0.22	1
Siva1	0.0381748	-0.366544	0.122	0.197	1
Bpnt1	0.0381869	-0.328854	0.057	0.118	1
Ccdc137	0.0381869	-0.320861	0.057	0.118	1
Wdr81	0.038206	0.294946	0.122	0.055	1
Gm6483	0.0382333	0.397033	0.201	0.118	1
Fam96b	0.0383145	-0.303908	0.109	0.189	1
Smc4	0.0383251	-0.374139	0.122	0.205	1
Mcm4	0.0384019	-0.381805	0.057	0.118	1
Arl2	0.0384042	-0.333831	0.105	0.181	1
Gmeb1	0.0384434	0.28503	0.135	0.063	1
Cyb5r3	0.0384676	-0.421777	0.205	0.291	1
Snrnp200	0.0385282	-0.290489	0.144	0.228	1
Pcf11	0.0386866	0.278256	0.245	0.15	1
Cnnm3	0.0388348	0.325454	0.1	0.039	1
Rin2	0.0389451	0.276559	0.314	0.205	1
Plk4	0.0389879	-0.317277	0.074	0.142	1
Yeats4	0.0389925	0.275544	0.218	0.126	1
Lage3	0.0390364	-0.27427	0.096	0.173	1
Crebzf	0.03911	0.324593	0.144	0.071	1
Numa1	0.0391867	0.293931	0.319	0.205	1
Mzt2	0.0392137	-0.265863	0.148	0.236	1
Tbl1xr1	0.0392296	0.443291	0.249	0.165	1
Prpf8	0.0392462	-0.323703	0.17	0.26	1
Cenpv	0.039341	-0.32817	0.127	0.205	1
Polr2c	0.0393601	-0.394555	0.175	0.26	1
Ddit3	0.0394919	0.289324	0.1	0.039	1
Taf10	0.0395963	-0.361312	0.245	0.331	1
Pon3	0.0396193	0.35739	0.153	0.079	1
Srp9	0.0396292	-0.30457	0.14	0.22	1
Tra2a	0.0397545	0.303756	0.563	0.457	1
Ddhd2	0.0397617	0.273233	0.135	0.063	1
Ripk1	0.0398275	-0.350851	0.052	0.11	1
Higd2a	0.0398394	0.371333	0.345	0.244	1
Rasal3	0.0399132	0.32601	0.223	0.134	1
Gsk3b	0.0399595	0.35	0.402	0.291	1
Unk	0.0399845	0.296583	0.122	0.055	1
Idh3a	0.0400095	-0.322939	0.109	0.181	1
Smarcc1	0.0400783	-0.364779	0.227	0.315	1
Cat	0.0402585	0.313401	0.109	0.047	1
Fes	0.0403257	0.379654	0.275	0.181	1
Ppp1r2	0.040425	0.291572	0.188	0.102	1
Ndufb7	0.0406903	-0.362748	0.279	0.37	1
Ube2z	0.0407083	0.250635	0.157	0.079	1
P2rx7	0.0410867	0.394188	0.183	0.102	1
Gm26532	0.0411182	0.308668	0.135	0.063	1
Rnf7	0.0411464	-0.436809	0.24	0.331	1
Znrd1	0.0412076	-0.412672	0.135	0.213	1
Dab2	0.0412934	-0.36573	0.048	0.102	1
Lap3	0.0414658	-0.321179	0.336	0.441	1
Pdcd11	0.0415288	-0.300689	0.087	0.157	1
Clip2	0.041542	0.381393	0.144	0.071	1
Mrpl22	0.0415422	-0.361618	0.096	0.165	1
Ppig	0.0416576	-0.346374	0.306	0.394	1
Tmem37	0.0418912	0.288929	0.175	0.094	1
AU020206	0.0418971	0.505684	0.389	0.307	1
Mrpl48	0.0419192	-0.313236	0.07	0.134	1
Ddx6	0.0419626	0.33802	0.415	0.299	1
Tifa	0.0419655	0.331912	0.201	0.118	1
Gnai3	0.0419794	0.304311	0.175	0.094	1
Fubp3	0.0420424	0.27785	0.122	0.055	1
Ccrl2	0.0420484	-0.528957	0.122	0.197	1
Nsd1	0.0421719	0.382303	0.358	0.268	1
Lsp1	0.0424499	0.291391	0.1	0.039	1
Sin3a	0.042677	-0.258746	0.074	0.142	1
Zfp131	0.0427741	-0.339067	0.083	0.15	1
Chtop	0.0428069	0.401151	0.231	0.15	1
Dock7	0.0428811	0.395355	0.14	0.071	1
Cmpk1	0.0428826	0.349564	0.179	0.102	1
Vma21	0.0430723	-0.274191	0.109	0.189	1
Cep170	0.0431047	0.317692	0.218	0.134	1
Mob1a	0.0431097	0.313388	0.419	0.307	1
Arl6ip4	0.0434145	-0.37966	0.135	0.213	1
Vps4b	0.0434645	0.278307	0.262	0.165	1
Stk17b	0.0437527	0.266004	0.122	0.055	1
Dennd1b	0.0441009	0.294478	0.144	0.071	1
Mrpl41	0.044144	-0.356918	0.087	0.157	1
Gpbp1l1	0.0441949	0.257648	0.166	0.087	1
Trappc2l	0.0442267	-0.336011	0.183	0.268	1
Cr1l	0.0442492	0.286519	0.17	0.094	1
Snx6	0.0442646	-0.396574	0.271	0.37	1
Dtx4	0.0443507	0.261241	0.214	0.126	1
Mrps12	0.0444125	-0.302068	0.127	0.205	1
Kdm6a	0.0445035	0.299555	0.109	0.047	1
Scd2	0.0445054	0.35667	0.249	0.157	1
Cbfa2t3	0.0445165	0.386898	0.118	0.055	1
1110059E24Rik	0.0448622	-0.276733	0.048	0.102	1
Lsm2	0.044935	-0.374844	0.122	0.197	1
Taf11	0.0449715	-0.285443	0.066	0.126	1
Eif3l	0.0450057	-0.368131	0.214	0.299	1
Pold4	0.045265	0.427748	0.245	0.157	1
Mfge8	0.0453971	-0.332023	0.087	0.157	1
Phf3	0.0454344	0.279517	0.323	0.22	1
Stag2	0.0454807	0.251628	0.188	0.102	1
Insr	0.045533	0.264239	0.144	0.071	1
Rbm34	0.0457354	-0.308264	0.083	0.15	1
Prpf4	0.0458332	-0.262652	0.07	0.134	1
Ccdc124	0.0458592	-0.40238	0.105	0.173	1
Serinc1	0.0460075	0.260015	0.384	0.268	1
Chd7	0.0460156	0.291606	0.489	0.378	1
Calu	0.0461927	-0.403178	0.218	0.307	1
Ints10	0.0462301	0.377093	0.127	0.063	1
Ptprc	0.0463022	0.26371	0.59	0.465	1
N4bp2l2	0.0464612	0.375758	0.319	0.228	1
Emc6	0.0466467	-0.258884	0.197	0.291	1
G3bp1	0.0466765	-0.317361	0.402	0.48	1
Smad4	0.0467149	0.267993	0.197	0.11	1
Stoml2	0.0467875	-0.28872	0.118	0.197	1
Gyg	0.0468881	-0.265085	0.07	0.134	1
Dnajc11	0.0469453	-0.422023	0.096	0.165	1
Tmem168	0.0474066	0.256744	0.179	0.102	1
Ehmt1	0.0475781	-0.27071	0.127	0.205	1
Psme3	0.0479712	-0.327771	0.1	0.173	1
Cnih4	0.047972	-0.309652	0.24	0.331	1
1700017B05Rik	0.0479839	0.31608	0.376	0.276	1
Ptp4a2	0.048085	0.269379	0.581	0.488	1
Pigs	0.048332	0.291403	0.14	0.071	1
Ppil2	0.0483854	0.311021	0.162	0.087	1
Strap	0.0484148	-0.330887	0.179	0.26	1
Eif2s3x	0.04853	-0.301612	0.114	0.189	1
Pprc1	0.0486159	0.250252	0.109	0.047	1
Pttg1ip	0.0486675	0.274063	0.227	0.142	1
Fkbp1a	0.0488928	-0.329876	0.271	0.362	1
Ywhab	0.0489136	-0.390094	0.384	0.472	1
Ralgps2	0.0490477	0.380899	0.157	0.087	1
Pgd	0.0490598	-0.363176	0.279	0.362	1
Tecr	0.0491016	0.356794	0.441	0.331	1
Pinx1	0.04912	-0.362289	0.066	0.126	1
Polr2k	0.0492154	-0.326032	0.144	0.22	1
Fermt3	0.0493153	0.385591	0.402	0.307	1
Tpr	0.0493246	-0.548893	0.38	0.449	1
Peli1	0.049358	0.419672	0.349	0.244	1
Tmem50a	0.049359	0.289342	0.572	0.449	1
Sgta	0.0493603	-0.264783	0.118	0.197	1
Trappc8	0.0494294	0.399435	0.127	0.063	1
Exosc5	0.0495648	-0.376028	0.127	0.197	1
Rps19bp1	0.0502356	-0.325517	0.092	0.157	1
Otud4	0.0505948	-0.314349	0.114	0.189	1
Lcp2	0.0507002	0.358016	0.393	0.291	1
Gng11	0.0510492	-0.322972	0.079	0.142	1
Ikzf5	0.0514084	0.271933	0.118	0.055	1
Hnrnpd	0.0515758	-0.439892	0.406	0.465	1
mt-Nd3	0.0515974	-0.39949	0.699	0.732	1
Slc2a1	0.0518145	0.359209	0.131	0.063	1
Rbm39	0.0518411	0.299236	0.795	0.764	1
Spopl	0.0518675	0.342123	0.188	0.11	1
Ndufv2	0.0519418	-0.404053	0.175	0.252	1
H2-DMb1	0.0519889	0.349801	0.345	0.252	1
2510002D24Rik	0.052075	0.403903	0.105	0.047	1
Wipf2	0.0521079	0.326734	0.153	0.079	1
Pdia4	0.0523526	-0.284365	0.258	0.346	1
Cdv3	0.0524633	-0.366812	0.258	0.339	1
Ddx42	0.052575	-0.273727	0.205	0.291	1
Edem1	0.0527501	0.292801	0.393	0.276	1
Sri	0.0529738	-0.282841	0.21	0.299	1
Zkscan1	0.0530613	0.304642	0.127	0.063	1
Tma7	0.053258	-0.294896	0.358	0.441	1
Uqcrc1	0.053594	-0.253551	0.175	0.26	1
Nupr1	0.0540948	-0.362868	0.114	0.181	1
Pla2g4a	0.0542318	-0.280467	0.092	0.157	1
Pik3c2a	0.0542733	0.269962	0.148	0.079	1
Tsc22d4	0.054368	0.284563	0.576	0.48	1
Baz2a	0.0545969	0.253953	0.14	0.071	1
Eef1e1	0.0548301	-0.342405	0.162	0.236	1
Atxn7l3b	0.0548389	0.352249	0.415	0.307	1
Rpl27	0.0551751	-0.351783	0.712	0.717	1
Otud7b	0.055408	0.374858	0.135	0.071	1
Ywhag	0.0554303	-0.451759	0.258	0.331	1
Lrp10	0.0554705	0.278328	0.266	0.173	1
Brwd1	0.0557166	0.29211	0.175	0.102	1
Csnk1g2	0.0559898	-0.275283	0.131	0.205	1
Rnf130	0.0560453	0.261779	0.323	0.228	1
Hivep3	0.0562783	0.369703	0.288	0.197	1
Rapgef6	0.0564377	0.301901	0.253	0.165	1
Ccdc22	0.0564556	-0.272514	0.087	0.15	1
Supt4a	0.0566312	0.300071	0.24	0.157	1
Zfp706	0.056646	-0.35411	0.45	0.543	1
Trim26	0.0570019	0.377162	0.223	0.142	1
Cfdp1	0.0570395	-0.410659	0.21	0.283	1
Fbxw11	0.0574638	-0.317838	0.092	0.157	1
Nsmce2	0.0574895	-0.281838	0.087	0.15	1
Enc1	0.0575993	0.3294	0.157	0.087	1
Seh1l	0.0578348	-0.320682	0.061	0.118	1
Ube2g2	0.0586068	-0.345342	0.074	0.134	1
Timp2	0.0587163	0.269116	0.611	0.504	1
Dctn3	0.0590696	-0.280034	0.148	0.228	1
Polr2j	0.0592737	-0.431617	0.175	0.252	1
Eif5	0.0593777	-0.363215	0.498	0.567	1
Rac1	0.0595956	0.252318	0.624	0.535	1
Prkacb	0.059802	0.250707	0.223	0.134	1
Fubp1	0.0599421	-0.388002	0.328	0.409	1
Cybb	0.0599445	-0.341028	0.079	0.142	1
Cndp2	0.0599521	-0.400058	0.175	0.244	1
Dok1	0.0600501	0.26917	0.144	0.079	1
Tbc1d22a	0.0600501	0.302693	0.144	0.079	1
Arf5	0.0600515	0.285578	0.384	0.283	1
Gdi1	0.0601519	0.332593	0.201	0.126	1
Gpr183	0.0602087	-0.347264	0.175	0.252	1
Hsd17b12	0.0603316	-0.339597	0.218	0.299	1
C4b	0.0605895	0.317191	0.41	0.299	1
Zfp740	0.0606887	0.255259	0.148	0.079	1
Aatf	0.061157	-0.330405	0.148	0.22	1
Pias1	0.061265	0.287424	0.175	0.102	1
Ik	0.0614187	-0.402396	0.188	0.268	1
Mrpl14	0.0614623	-0.265329	0.183	0.268	1
Atp6v0e	0.061607	0.308099	0.511	0.386	1
Mau2	0.0617087	0.310794	0.236	0.15	1
Ppic	0.0620521	-0.335219	0.135	0.205	1
Glrx5	0.0621075	-0.267448	0.245	0.339	1
Dnajb11	0.0624425	-0.346685	0.245	0.323	1
Ankle2	0.062554	0.250069	0.214	0.126	1
Epm2aip1	0.0628929	0.292232	0.105	0.047	1
Ssbp1	0.0630033	-0.43552	0.17	0.244	1
Atp2b1	0.0633969	0.297868	0.459	0.339	1
Snf8	0.0634263	-0.376456	0.179	0.252	1
Gtf2f1	0.0636246	-0.264824	0.144	0.213	1
Taf6	0.063846	0.25031	0.105	0.047	1
Ubap2l	0.0639155	-0.315297	0.441	0.512	1
Prkcdbp	0.0639458	-0.306932	0.057	0.11	1
Mroh1	0.0641664	0.250481	0.105	0.047	1
Txnip	0.064292	0.341932	0.498	0.402	1
Rc3h2	0.0643766	0.270891	0.231	0.142	1
Etv5	0.0644023	0.306703	0.231	0.15	1
Mnt	0.0645428	0.289356	0.114	0.055	1
Acap2	0.0645921	0.334366	0.293	0.205	1
0610030E20Rik	0.0647077	0.263282	0.175	0.102	1
Fkbp15	0.0648079	0.254581	0.279	0.197	1
Tmem258	0.0651891	-0.251841	0.275	0.37	1
Fez2	0.0654251	0.275265	0.271	0.173	1
Plin2	0.0657825	-0.2924	0.105	0.173	1
Srrm2	0.0661647	0.258341	0.795	0.756	1
Sms	0.066199	-0.294792	0.166	0.244	1
Isg15	0.0663614	-0.28043	0.052	0.102	1
Srp19	0.0665311	-0.316827	0.175	0.252	1
Parp14	0.066678	-0.363735	0.227	0.307	1
Luc7l3	0.0668891	-0.462398	0.279	0.354	1
Spen	0.0669353	0.350135	0.166	0.094	1
Coq10b	0.0670041	0.363145	0.175	0.102	1
Paxbp1	0.0670908	0.256327	0.179	0.102	1
Slmap	0.0672861	0.29997	0.153	0.087	1
Etfb	0.0675505	-0.347146	0.175	0.244	1
Sumo1	0.0675834	-0.27069	0.21	0.291	1
Itpripl1	0.0676355	0.322585	0.188	0.118	1
P2ry13	0.0677809	0.326443	0.572	0.465	1
Rab5c	0.0680322	-0.293485	0.319	0.402	1
Fgd4	0.0680735	0.319785	0.192	0.118	1
Gmfb	0.0681812	-0.311087	0.109	0.173	1
Cd2ap	0.0682248	-0.462172	0.271	0.339	1
Tia1	0.0682353	0.416122	0.271	0.189	1
Myadm	0.0686628	0.283302	0.114	0.055	1
Zfp106	0.0687081	-0.350519	0.231	0.307	1
Dusp6	0.0687969	0.250282	0.441	0.331	1
Cmc1	0.069099	-0.269732	0.052	0.102	1
Zranb2	0.0693477	-0.300771	0.245	0.331	1
Phb	0.0694823	-0.368126	0.157	0.228	1
Btg1	0.0696241	0.275885	0.755	0.677	1
Itgb1	0.0697479	-0.25644	0.528	0.583	1
Eif3j2	0.0698444	-0.300245	0.052	0.102	1
Dbnl	0.0698864	-0.266818	0.223	0.299	1
Stk40	0.0705194	0.392048	0.1	0.047	1
Srpk1	0.0705278	-0.33186	0.192	0.268	1
Caprin1	0.070624	-0.285307	0.362	0.433	1
Mia3	0.071171	0.390238	0.253	0.173	1
Plekhb2	0.0713697	0.263397	0.122	0.063	1
Tomm70a	0.0718915	-0.428922	0.179	0.252	1
P4ha1	0.0723808	0.371835	0.454	0.354	1
Psph	0.0724535	-0.251846	0.074	0.134	1
Hras	0.0725508	-0.273597	0.17	0.244	1
Adgrl2	0.0726239	0.302112	0.175	0.102	1
Eif4a2	0.0728048	0.26571	0.546	0.417	1
Map3k2	0.0728216	0.330173	0.17	0.102	1
Amz1	0.0733271	0.278968	0.122	0.063	1
Pik3r2	0.0735139	-0.317593	0.079	0.134	1
Eif4a3	0.073864	-0.323384	0.21	0.283	1
Nup50	0.0741859	-0.327613	0.079	0.134	1
Gnl1	0.0745238	-0.303174	0.079	0.134	1
Mob4	0.0748857	0.258921	0.218	0.142	1
Nckap1l	0.0749224	0.263914	0.419	0.323	1
Socs4	0.0749779	0.293177	0.131	0.071	1
Arhgef6	0.0749968	0.266146	0.183	0.11	1
Hat1	0.0752033	-0.277454	0.079	0.134	1
Mapk3	0.0753047	0.309743	0.223	0.15	1
Gbp3	0.0753833	-0.29919	0.083	0.142	1
Nudt5	0.0754586	-0.292216	0.127	0.197	1
Tmed9	0.0754915	-0.394752	0.533	0.559	1
Prmt7	0.075545	-0.317305	0.079	0.134	1
Ppp2r2d	0.0759932	0.294977	0.153	0.087	1
Birc5	0.0760266	-0.281841	0.127	0.197	1
Lyst	0.076126	0.274773	0.114	0.055	1
Pphln1	0.0762644	-0.312376	0.105	0.165	1
Trove2	0.0763451	0.333716	0.1	0.047	1
Ppid	0.0765206	-0.338616	0.179	0.244	1
Rbbp6	0.0767802	0.305862	0.432	0.354	1
Stk16	0.0769596	-0.384275	0.092	0.15	1
Cd48	0.0770477	0.425181	0.201	0.134	1
Cox7a2	0.0771846	-0.269147	0.38	0.449	1
[truncated: 358 more rows]
