# Supplementary material for: Identifying a Csmd3+ Microglial Subpopulation that Drives Cold‐to‐Hot Transition and Immune‐Cure in Glioblastoma
Source: Adv Sci (Weinh). 2026 Jul 20:e76690. Online ahead of print. doi: 10.1002/advs.76690 (PMC13383698; doi:10.1002/advs.76690)
Supplement: Supplementary file 2 — Supporting File 2: advs76690‐sup‐0002‐Table.zip. [file ADVS-9999-e76690-s001.zip › advs76690-sup-0002-Table/Supplementary Table 6.xlsx]

## Sheet: A_Csmd3+ microglia signature
Gene	Celltype
Cst3	Csmd3+ microglia
Hexb	Csmd3+ microglia
Cx3cr1	Csmd3+ microglia
P2ry12	Csmd3+ microglia
Egr1	Csmd3+ microglia
Btg2	Csmd3+ microglia
C1qa	Csmd3+ microglia
Selplg	Csmd3+ microglia
Tmem119	Csmd3+ microglia
Csf1r	Csmd3+ microglia
Kctd12	Csmd3+ microglia
Trem2	Csmd3+ microglia
Zfp36	Csmd3+ microglia
Siglech	Csmd3+ microglia
Cd74	Csmd3+ microglia
Ctss	Csmd3+ microglia
Mafb	Csmd3+ microglia
Gpr34	Csmd3+ microglia
Jun	Csmd3+ microglia
Serinc3	Csmd3+ microglia
C1qb	Csmd3+ microglia
Vsir	Csmd3+ microglia
C1qc	Csmd3+ microglia
Fos	Csmd3+ microglia
Lgmn	Csmd3+ microglia
Laptm5	Csmd3+ microglia
Rhob	Csmd3+ microglia
Tgfbr1	Csmd3+ microglia
Sparc	Csmd3+ microglia
Lpcat2	Csmd3+ microglia
Rnase4	Csmd3+ microglia
Hpgds	Csmd3+ microglia
Ly86	Csmd3+ microglia
H2-Ab1	Csmd3+ microglia
Glul	Csmd3+ microglia
Lair1	Csmd3+ microglia
Ctsh	Csmd3+ microglia
Ctsd	Csmd3+ microglia
Junb	Csmd3+ microglia
Itgb5	Csmd3+ microglia
Cd81	Csmd3+ microglia
Itgam	Csmd3+ microglia
Pou2f2	Csmd3+ microglia
Marcks	Csmd3+ microglia
Sirpa	Csmd3+ microglia
Olfml3	Csmd3+ microglia
Rgs2	Csmd3+ microglia
H2-Eb1	Csmd3+ microglia
Zfp36l1	Csmd3+ microglia
Fcgr1	Csmd3+ microglia
Itm2b	Csmd3+ microglia
H2-Aa	Csmd3+ microglia
Epb41l2	Csmd3+ microglia
Unc93b1	Csmd3+ microglia
Mef2c	Csmd3+ microglia
Jund	Csmd3+ microglia
Plxdc2	Csmd3+ microglia
Fosb	Csmd3+ microglia
Slc1a3	Csmd3+ microglia
Ptgs1	Csmd3+ microglia
Basp1	Csmd3+ microglia
Slco2b1	Csmd3+ microglia
Trf	Csmd3+ microglia
Ccr5	Csmd3+ microglia
Gatm	Csmd3+ microglia
Pld4	Csmd3+ microglia
Adap2	Csmd3+ microglia
Arl4c	Csmd3+ microglia
Mertk	Csmd3+ microglia
Rhoh	Csmd3+ microglia
Arsb	Csmd3+ microglia
Srgap2	Csmd3+ microglia
Ssh2	Csmd3+ microglia
Adgrg1	Csmd3+ microglia
Mef2a	Csmd3+ microglia
Inpp5d	Csmd3+ microglia
Pag1	Csmd3+ microglia
Fcgr3	Csmd3+ microglia
Tyrobp	Csmd3+ microglia
P2ry13	Csmd3+ microglia
Smad7	Csmd3+ microglia
Man2b1	Csmd3+ microglia
Ncf1	Csmd3+ microglia
Sepp1	Csmd3+ microglia
Ier5	Csmd3+ microglia
Lag3	Csmd3+ microglia
Bmp2k	Csmd3+ microglia
Slc29a3	Csmd3+ microglia
Arhgap5	Csmd3+ microglia
Rgs10	Csmd3+ microglia
Maf	Csmd3+ microglia
Nav2	Csmd3+ microglia
Fgd2	Csmd3+ microglia
H2-D1	Csmd3+ microglia
Irf8	Csmd3+ microglia
Psap	Csmd3+ microglia
Abhd12	Csmd3+ microglia
Csf3r	Csmd3+ microglia
Sall1	Csmd3+ microglia
Rsrp1	Csmd3+ microglia
Ifngr1	Csmd3+ microglia
Zfhx3	Csmd3+ microglia
Cd53	Csmd3+ microglia
Cd33	Csmd3+ microglia
Scamp2	Csmd3+ microglia
Bin2	Csmd3+ microglia
Zeb2	Csmd3+ microglia
H2-DMa	Csmd3+ microglia
Rgs1	Csmd3+ microglia
Fyb	Csmd3+ microglia
Celf2	Csmd3+ microglia
Csmd3	Csmd3+ microglia
AF251705	Csmd3+ microglia
Ccl12	Csmd3+ microglia
Fcer1g	Csmd3+ microglia
Ddx5	Csmd3+ microglia
Elmo1	Csmd3+ microglia
Dusp1	Csmd3+ microglia
Ophn1	Csmd3+ microglia
Cfh	Csmd3+ microglia
Pde3b	Csmd3+ microglia
H2-Q4	Csmd3+ microglia
Adrb2	Csmd3+ microglia
Aif1	Csmd3+ microglia
Ctsa	Csmd3+ microglia
Mpeg1	Csmd3+ microglia
H2-K1	Csmd3+ microglia
Txnip	Csmd3+ microglia
Grn	Csmd3+ microglia
Picalm	Csmd3+ microglia
Pmepa1	Csmd3+ microglia
P2ry6	Csmd3+ microglia
Creg1	Csmd3+ microglia
Gcnt1	Csmd3+ microglia
Fam105a	Csmd3+ microglia
Fcrls	Csmd3+ microglia
Erdr1	Csmd3+ microglia
Lyn	Csmd3+ microglia
Nav3	Csmd3+ microglia
Tmcc3	Csmd3+ microglia
Malat1	Csmd3+ microglia
Ivns1abp	Csmd3+ microglia
Tmem176b	Csmd3+ microglia
Git2	Csmd3+ microglia
Gm26778	Csmd3+ microglia
Hexa	Csmd3+ microglia
PISD	Csmd3+ microglia
Fbrsl1	Csmd3+ microglia
Tanc2	Csmd3+ microglia
Frmd4b	Csmd3+ microglia

## Sheet: B_Cd72hi microglia signature
Gene	Celltype
C1qc	Cd72hi microglia
C1qa	Cd72hi microglia
C1qb	Cd72hi microglia
Ctsd	Cd72hi microglia
Lgmn	Cd72hi microglia
Ccl12	Cd72hi microglia
Cx3cr1	Cd72hi microglia
Hexb	Cd72hi microglia
Ctsc	Cd72hi microglia
Fcer1g	Cd72hi microglia
Gatm	Cd72hi microglia
Ccl4	Cd72hi microglia
Ly86	Cd72hi microglia
Csf1r	Cd72hi microglia
Grn	Cd72hi microglia
Ctss	Cd72hi microglia
Tyrobp	Cd72hi microglia
Ctsz	Cd72hi microglia
Ctsb	Cd72hi microglia
Aif1	Cd72hi microglia
Pycard	Cd72hi microglia
Egr1	Cd72hi microglia
Ccl2	Cd72hi microglia
Cst3	Cd72hi microglia
Fcgr3	Cd72hi microglia
Laptm5	Cd72hi microglia
Mpeg1	Cd72hi microglia
Ccl3	Cd72hi microglia
Tmsb4x	Cd72hi microglia
Trem2	Cd72hi microglia
Basp1	Cd72hi microglia
Sepp1	Cd72hi microglia
Kctd12	Cd72hi microglia
Lair1	Cd72hi microglia
Marcks	Cd72hi microglia
Abhd12	Cd72hi microglia
Apoe	Cd72hi microglia
Psap	Cd72hi microglia
Pld4	Cd72hi microglia
Ifi27l2a	Cd72hi microglia
Rgs10	Cd72hi microglia
Itm2b	Cd72hi microglia
Slc1a3	Cd72hi microglia
C4b	Cd72hi microglia
Fcgr1	Cd72hi microglia
Fcgr4	Cd72hi microglia
Mafb	Cd72hi microglia
Irf8	Cd72hi microglia
Ccl7	Cd72hi microglia
Creg1	Cd72hi microglia
H2-Q7	Cd72hi microglia
Ly6a	Cd72hi microglia
Itgam	Cd72hi microglia
H2-K1	Cd72hi microglia
Zfp36	Cd72hi microglia
Fcrls	Cd72hi microglia
Lyn	Cd72hi microglia
Cxcl10	Cd72hi microglia
B2m	Cd72hi microglia
Efhd2	Cd72hi microglia
Lpl	Cd72hi microglia
Gas6	Cd72hi microglia
Ifi30	Cd72hi microglia
Cd68	Cd72hi microglia
Cd180	Cd72hi microglia
Cd81	Cd72hi microglia
Unc93b1	Cd72hi microglia
Fos	Cd72hi microglia
Arsb	Cd72hi microglia
Plek	Cd72hi microglia
Lgals3bp	Cd72hi microglia
Cyba	Cd72hi microglia
Mef2c	Cd72hi microglia
Pou2f2	Cd72hi microglia
Ckb	Cd72hi microglia
H2-D1	Cd72hi microglia
Cd72	Cd72hi microglia
Psmb8	Cd72hi microglia
Hpgds	Cd72hi microglia
Sdc3	Cd72hi microglia
Syngr1	Cd72hi microglia
Hexa	Cd72hi microglia
Naaa	Cd72hi microglia
Bcl2a1b	Cd72hi microglia
Ucp2	Cd72hi microglia
Serinc3	Cd72hi microglia
Zeb2	Cd72hi microglia
Sirpa	Cd72hi microglia
Arhgdib	Cd72hi microglia
Cotl1	Cd72hi microglia
Zfp36l1	Cd72hi microglia
Ms4a6c	Cd72hi microglia
Cd300lf	Cd72hi microglia
Rnase4	Cd72hi microglia
Ifi204	Cd72hi microglia
Arl6ip1	Cd72hi microglia
Ctsa	Cd72hi microglia
Fyb	Cd72hi microglia
Abca1	Cd72hi microglia
Cst7	Cd72hi microglia
Ftl1	Cd72hi microglia
Erp29	Cd72hi microglia
H2-T23	Cd72hi microglia
P2ry12	Cd72hi microglia
Sat1	Cd72hi microglia
Ncf1	Cd72hi microglia
Coro1a	Cd72hi microglia
Atp8a1	Cd72hi microglia
Scamp2	Cd72hi microglia
Trim30a	Cd72hi microglia
H2-Q6	Cd72hi microglia
Cybb	Cd72hi microglia
Ptpn1	Cd72hi microglia
Bmp2k	Cd72hi microglia
Lilrb4a	Cd72hi microglia
Hck	Cd72hi microglia
Gbp7	Cd72hi microglia
Cd52	Cd72hi microglia
Gpr34	Cd72hi microglia
Spi1	Cd72hi microglia
Cd53	Cd72hi microglia
Bcl2a1d	Cd72hi microglia
Lcp2	Cd72hi microglia
Lgals9	Cd72hi microglia
C3ar1	Cd72hi microglia
Ccr5	Cd72hi microglia
Lcp1	Cd72hi microglia
Cdkn1a	Cd72hi microglia
Gns	Cd72hi microglia
Lpcat2	Cd72hi microglia
Fcgr2b	Cd72hi microglia
Bin2	Cd72hi microglia
Hebp1	Cd72hi microglia
P2ry6	Cd72hi microglia
Csf2rb	Cd72hi microglia
Cd84	Cd72hi microglia
Fabp5	Cd72hi microglia
Socs3	Cd72hi microglia
Itgb5	Cd72hi microglia
Tmem119	Cd72hi microglia
Sparc	Cd72hi microglia
Ppfia4	Cd72hi microglia
Man2b1	Cd72hi microglia
Siglech	Cd72hi microglia
H2-Q4	Cd72hi microglia
Stat1	Cd72hi microglia
Gusb	Cd72hi microglia
Ccl6	Cd72hi microglia
Slc15a3	Cd72hi microglia
Fgd2	Cd72hi microglia

## Sheet: C_Hist1h3c+ microglia signature
Gene	Celltype
Ccl12	Hist1h3c+ microglia
C1qc	Hist1h3c+ microglia
Egr1	Hist1h3c+ microglia
C1qb	Hist1h3c+ microglia
Cx3cr1	Hist1h3c+ microglia
Lgmn	Hist1h3c+ microglia
C1qa	Hist1h3c+ microglia
Arl6ip1	Hist1h3c+ microglia
Hexb	Hist1h3c+ microglia
Csf1r	Hist1h3c+ microglia
Ly86	Hist1h3c+ microglia
Ccl2	Hist1h3c+ microglia
Ctsc	Hist1h3c+ microglia
Cxcl10	Hist1h3c+ microglia
Gatm	Hist1h3c+ microglia
Ccl4	Hist1h3c+ microglia
Ctsd	Hist1h3c+ microglia
Ccl3	Hist1h3c+ microglia
Pycard	Hist1h3c+ microglia
Ctss	Hist1h3c+ microglia
Grn	Hist1h3c+ microglia
Irf8	Hist1h3c+ microglia
Ctsz	Hist1h3c+ microglia
Basp1	Hist1h3c+ microglia
Laptm5	Hist1h3c+ microglia
Tmsb4x	Hist1h3c+ microglia
H2-Q7	Hist1h3c+ microglia
Mki67	Hist1h3c+ microglia
Cst3	Hist1h3c+ microglia
Aif1	Hist1h3c+ microglia
Serinc3	Hist1h3c+ microglia
Abhd12	Hist1h3c+ microglia
Fcer1g	Hist1h3c+ microglia
H2-Q6	Hist1h3c+ microglia
Marcks	Hist1h3c+ microglia
Trem2	Hist1h3c+ microglia
Ctsb	Hist1h3c+ microglia
Rgs10	Hist1h3c+ microglia
Lair1	Hist1h3c+ microglia
Tyrobp	Hist1h3c+ microglia
Mpeg1	Hist1h3c+ microglia
Fcgr3	Hist1h3c+ microglia
Ifi27l2a	Hist1h3c+ microglia
Pld4	Hist1h3c+ microglia
Ifi30	Hist1h3c+ microglia
Arsb	Hist1h3c+ microglia
Naaa	Hist1h3c+ microglia
Efhd2	Hist1h3c+ microglia
Rnase4	Hist1h3c+ microglia
Mef2c	Hist1h3c+ microglia
Fcrls	Hist1h3c+ microglia
Psap	Hist1h3c+ microglia
Fcgr1	Hist1h3c+ microglia
Tmem119	Hist1h3c+ microglia
Ccl7	Hist1h3c+ microglia
Ly6a	Hist1h3c+ microglia
C4b	Hist1h3c+ microglia
Lyn	Hist1h3c+ microglia
Ifi204	Hist1h3c+ microglia
Gbp7	Hist1h3c+ microglia
Zfp36	Hist1h3c+ microglia
Sepp1	Hist1h3c+ microglia
H2-K1	Hist1h3c+ microglia
Itgam	Hist1h3c+ microglia
H2-Q4	Hist1h3c+ microglia
Kctd12	Hist1h3c+ microglia
Psmb8	Hist1h3c+ microglia
Lcp1	Hist1h3c+ microglia
Cd81	Hist1h3c+ microglia
Trim30a	Hist1h3c+ microglia
Arhgdib	Hist1h3c+ microglia
Fos	Hist1h3c+ microglia
Btg2	Hist1h3c+ microglia
Ptpn1	Hist1h3c+ microglia
Erp29	Hist1h3c+ microglia
Tnf	Hist1h3c+ microglia
Plek	Hist1h3c+ microglia
P2ry12	Hist1h3c+ microglia
Slc1a3	Hist1h3c+ microglia
Coro1a	Hist1h3c+ microglia
Hck	Hist1h3c+ microglia
Celf2	Hist1h3c+ microglia
Hpgds	Hist1h3c+ microglia
Bmp2k	Hist1h3c+ microglia
Cenpf	Hist1h3c+ microglia
Unc93b1	Hist1h3c+ microglia
Scamp2	Hist1h3c+ microglia
Hist1h2ap	Hist1h3c+ microglia
Lgals3bp	Hist1h3c+ microglia
Selplg	Hist1h3c+ microglia
Bin2	Hist1h3c+ microglia
Sparc	Hist1h3c+ microglia
Cxcl13	Hist1h3c+ microglia
B2m	Hist1h3c+ microglia
Tap1	Hist1h3c+ microglia
Ckb	Hist1h3c+ microglia
Cd180	Hist1h3c+ microglia
Fcgr4	Hist1h3c+ microglia
Hexa	Hist1h3c+ microglia
Itgb5	Hist1h3c+ microglia
Creg1	Hist1h3c+ microglia
Stat1	Hist1h3c+ microglia
Lcp2	Hist1h3c+ microglia
P2ry6	Hist1h3c+ microglia
Rhob	Hist1h3c+ microglia
Cotl1	Hist1h3c+ microglia
Olfml3	Hist1h3c+ microglia
Spi1	Hist1h3c+ microglia
Itm2b	Hist1h3c+ microglia
Siglech	Hist1h3c+ microglia
Zeb2	Hist1h3c+ microglia
Csf2rb	Hist1h3c+ microglia
Gas6	Hist1h3c+ microglia
Sdc3	Hist1h3c+ microglia
Hist1h1e	Hist1h3c+ microglia
Pou2f2	Hist1h3c+ microglia
Cd300lf	Hist1h3c+ microglia
Pnp	Hist1h3c+ microglia
Golm1	Hist1h3c+ microglia
Ccr5	Hist1h3c+ microglia
Smc2	Hist1h3c+ microglia
Lgals9	Hist1h3c+ microglia
Fyb	Hist1h3c+ microglia
AI607873	Hist1h3c+ microglia
Top2a	Hist1h3c+ microglia
Picalm	Hist1h3c+ microglia
Lap3	Hist1h3c+ microglia
Mafb	Hist1h3c+ microglia
H2-D1	Hist1h3c+ microglia
Nusap1	Hist1h3c+ microglia
Syngr1	Hist1h3c+ microglia
Slc15a3	Hist1h3c+ microglia
Ncf1	Hist1h3c+ microglia
Slc29a3	Hist1h3c+ microglia
Lpcat2	Hist1h3c+ microglia
H2-T23	Hist1h3c+ microglia
Ube2c	Hist1h3c+ microglia
Capza2	Hist1h3c+ microglia
Rhoh	Hist1h3c+ microglia
Atp8a1	Hist1h3c+ microglia
Gusb	Hist1h3c+ microglia
Epb41l2	Hist1h3c+ microglia
Man2b1	Hist1h3c+ microglia
Socs3	Hist1h3c+ microglia
Inpp5d	Hist1h3c+ microglia
Psmb9	Hist1h3c+ microglia
Bcl2a1b	Hist1h3c+ microglia
Ophn1	Hist1h3c+ microglia
Bhlhe41	Hist1h3c+ microglia
Hist1h2ae	Hist1h3c+ microglia

## Sheet: D_Airn+ microglia signature
Gene	Celltype
Hmox1	Airn+ microglia
Ctsd	Airn+ microglia
Ccl4	Airn+ microglia
Ctsb	Airn+ microglia
Lgmn	Airn+ microglia
Gatm	Airn+ microglia
Lpl	Airn+ microglia
C1qc	Airn+ microglia
Fcgr3	Airn+ microglia
Grn	Airn+ microglia
Syngr1	Airn+ microglia
Basp1	Airn+ microglia
mt-Nd4	Airn+ microglia
Slc5a3	Airn+ microglia
Cx3cr1	Airn+ microglia
Lgals3bp	Airn+ microglia
Spred1	Airn+ microglia
mt-Nd1	Airn+ microglia
Naaa	Airn+ microglia
Lipa	Airn+ microglia
Itga6	Airn+ microglia
Gas6	Airn+ microglia
Ctsz	Airn+ microglia
C1qa	Airn+ microglia
Timp2	Airn+ microglia
mt-Nd3	Airn+ microglia

## Sheet: E_Microglia signature
Gene	Celltype
C1qa	Microglia
Cx3cr1	Microglia
Hexb	Microglia
C1qc	Microglia
Cst3	Microglia
C1qb	Microglia
Egr1	Microglia
Lgmn	Microglia
Ctsd	Microglia
Csf1r	Microglia
Ccl12	Microglia
Ctss	Microglia
Ly86	Microglia
Trem2	Microglia
Gatm	Microglia
Kctd12	Microglia
Laptm5	Microglia
P2ry12	Microglia
Ctsc	Microglia
Tyrobp	Microglia
Grn	Microglia
Fcer1g	Microglia
Zfp36	Microglia
Ctsz	Microglia
Ccl4	Microglia
Lair1	Microglia
Basp1	Microglia
Mafb	Microglia
Marcks	Microglia
Fcgr3	Microglia
Btg2	Microglia
Aif1	Microglia
Tmem119	Microglia
Ccl2	Microglia
Ccl3	Microglia
Mpeg1	Microglia
Serinc3	Microglia
Pycard	Microglia
Fos	Microglia
Sepp1	Microglia
Pld4	Microglia
Selplg	Microglia
Fcgr1	Microglia
Ctsb	Microglia
Itgam	Microglia
Abhd12	Microglia
Itm2b	Microglia
Slc1a3	Microglia
Siglech	Microglia
Rgs10	Microglia
Tmsb4x	Microglia
Psap	Microglia
Irf8	Microglia
Cd81	Microglia
Rnase4	Microglia
Hpgds	Microglia
Gpr34	Microglia
Mef2c	Microglia
Pou2f2	Microglia
Unc93b1	Microglia
Arsb	Microglia
C4b	Microglia
Sparc	Microglia
Sirpa	Microglia
Rhob	Microglia
Lpcat2	Microglia
Creg1	Microglia
Fcrls	Microglia
H2-K1	Microglia
Zfp36l1	Microglia
Lyn	Microglia
Itgb5	Microglia
Vsir	Microglia
H2-Q7	Microglia
Arl6ip1	Microglia
Jun	Microglia
Efhd2	Microglia
Olfml3	Microglia
H2-D1	Microglia
Cxcl10	Microglia
Apoe	Microglia
Ccr5	Microglia
B2m	Microglia
Cd180	Microglia
Bmp2k	Microglia
Zeb2	Microglia
Plek	Microglia
Ncf1	Microglia
Ccl7	Microglia
Ifi27l2a	Microglia
Hexa	Microglia
Glul	Microglia
Ckb	Microglia
Epb41l2	Microglia
Scamp2	Microglia
Fyb	Microglia
Cd68	Microglia
Ifi30	Microglia
Cd74	Microglia
Fcgr4	Microglia
Rhoh	Microglia
Man2b1	Microglia
Bin2	Microglia
Ctsa	Microglia
Cd53	Microglia
Erp29	Microglia
H2-Q6	Microglia
Inpp5d	Microglia
Gas6	Microglia
H2-Q4	Microglia
Slc29a3	Microglia
Junb	Microglia
P2ry6	Microglia
Naaa	Microglia
Fgd2	Microglia
Tgfbr1	Microglia
Syngr1	Microglia
Lgals3bp	Microglia
Srgap2	Microglia
Trf	Microglia
Lcp1	Microglia
Adap2	Microglia
Psmb8	Microglia
Cyba	Microglia
Ly6a	Microglia
Spi1	Microglia
Cd300lf	Microglia
P2ry13	Microglia
Lpl	Microglia
Mertk	Microglia
Hck	Microglia
Arhgdib	Microglia
Ptgs1	Microglia
Picalm	Microglia
Celf2	Microglia
Abca1	Microglia
Ctsh	Microglia
Plxdc2	Microglia
H2-T23	Microglia
Atp8a1	Microglia
Coro1a	Microglia
Trim30a	Microglia
Lcp2	Microglia
Slco2b1	Microglia
Ptpn1	Microglia
Ssh2	Microglia
Sat1	Microglia
Sdc3	Microglia
Maf	Microglia
H2-DMa	Microglia
