# Supplementary material for: Identifying a Csmd3+ Microglial Subpopulation that Drives Cold‐to‐Hot Transition and Immune‐Cure in Glioblastoma
Source: Adv Sci (Weinh). 2026 Jul 20:e76690. Online ahead of print. doi: 10.1002/advs.76690 (PMC13383698; doi:10.1002/advs.76690)
Supplement: Supplementary file 2 — Supporting File 2: advs76690‐sup‐0002‐Table.zip. [file ADVS-9999-e76690-s001.zip › advs76690-sup-0002-Table/Supplementary Table 7.xlsx]

## Sheet: Sheet1
Grade	Patient ID	Sex	Age	Proportion of Ki67+ cells (%)
WHO I	17-13684	Male	21	1
	20-32519	Female	33	1
WHO II	20-22297	Female	41	5
	20-36289	Female	37	3.5
	16-37613	Female	27	15
WHO III	16-25700	Male	60	40
	16-32477	Male	69	15
	17-05544	Male	48	40
	17-15995	Male	77	25
WHO IV	17-04129	Female	70	70
	17-09966	Male	59	60
	17-10098	Male	73	60
	17-03545	Male	58	60
	20-04750	Female	67	50
	20-06521	Female	48	30
	20-12712	Male	30	20
	20-25242	Female	71	20
