# Supplementary material for: Identifying a Csmd3+ Microglial Subpopulation that Drives Cold‐to‐Hot Transition and Immune‐Cure in Glioblastoma
Source: Adv Sci (Weinh). 2026 Jul 20:e76690. Online ahead of print. doi: 10.1002/advs.76690 (PMC13383698; doi:10.1002/advs.76690)
Supplement: Supplementary file 2 — Supporting File 2: advs76690‐sup‐0002‐Table.zip. [file ADVS-9999-e76690-s001.zip › advs76690-sup-0002-Table/Supplementary Table 8-resived-260606.xlsx]

## Sheet: Sheet1
Gene	Forward primer (5’ to 3’)	Reverse primer (5’ to 3’)
Target genes
Il1b	CACTACAGGCTCCGAGATGAACAAC	TGTCGTTGCTTGGTTCTCCTTGTAC
Ctla4	GCGGCAGACAAATGACCAAATGAC	CAACAGCTCTCAGTCCTTGGATGG
Ccl5	GACACCACTCCCTGCTGCTTTG	CTCTGGGTTGGCACACACTTGG
Il23a	GCACCTGCTTGACTCTGACATCTTC	TGGCTGGAGGAGTTGGCTGAG
P2ry12	GTCACTGAACGCCTGCCTTG	CGCCACCTTCTTGTCCTTTCTTC
Cd274	AAGCCTCAGCACAGCAACTTCAG	TGTAGTCCGCACCACCGTAGC
Il2	GCAGCTCGCATCCTGTGTCAC	CTGCTGTGCTTCCGCTGTAGAG
Il12a	TCTTTGATGATGACCCTGTGCCTTG	GTGATTCTGAAGTGCTGCGTTGATG
Il12b	CCATCCAGGTTCGCCATGTCATC	TGTGTCCTGAGGTAGCCGTAGTATC
Tnf	GGACTAGCCAGGAGGGAGAACAG	GCCAGTGAGTGAAAGGGACAGAAC
Il6	CTTCTTGGGACTGATGCTGGTGAC	TCTGTTGGGAGTGGTATCCTCTGTG
Csmd3	CTCGTCAAGGTTGCTGTGGTATCC	TTTCTCCTTTGCGGCTCCCTTTC
Pdcd1	CACAGTGTCAGAGGGAGCAAATG	GGCGGTTCCAGTTCAGCATAAG
Rela	GGCTACACAGGACCAGGAACAG	AGGAACTATGGATACTGCGGTCTG
Irf5	ATGCCACCTCAGCCGTACAAG	TTCCTCTTCCTCCTCCTCCTCTTC
Irf8	GCCACCACCACCTGCCTTG	CTGCCTCTGCCGCTCACTG
Reference genes
Actb	GTGACGTTGACATCCGTAAAGA	GCCGGACTCATCGTACTCC
